# Supplementary material for: Natural Constraints to Species Diversification
Source: PLoS Biol. 2016 Aug 9;14(8):e1002532. doi: 10.1371/journal.pbio.1002532 (PMC4978419; doi:10.1371/journal.pbio.1002532)
Supplement: S1 Data — (CSV) [file pbio.1002532.s001.csv]

family	type	crown_age	agebin	class	principal_eigenvalue	peak_height	skewness	eigengap	fracGroup	Speciation_by_genetic_differentiation_aic	Mass_extinction_aic	Diversity_dependent_aic	Temperature_dependent_aic	min_dif_aic
Rhinocryptidae	1	70.83754	3	squamate	3436.1462204729	1.5867900578	0.538408395	11	B	12.2466721748	15.1565845937	15.1363019491	12.5611489498	0.314476775
Vireonidae	1	123.814	3	fish	2725.5651633922	1.578187329	0.9733310013	5	C	23.5060092187	34.1021173819	26.2256971078	26.344773562	2.7196878891
Paridae	1	17.9934636907	3	bird	1704.3007914718	1.4625091349	1.4859344938	2	A	29.7348128534	42.6123144401	32.7224767971	29.8039500139	0.0691371605
Nectariniidae	1	36.37192782	4	bird	1965.7870959257	1.3677926203	0.2103932797	1	B	39.5081964587	53.8391396082	46.2084169108	43.8979960653	4.3897996066
Paradisaeidae	1	26.9529397265	2	bird	2458.6129477768	1.9337984517	1.3574549463	8	B	40.4613738012	68.788153564	62.3732797575	40.4275081848	0.0338656164
Platysteiridae	1	20.6883068031	3	bird	2121.6538642308	1.8075895866	1.6125186238	3	B	43.1723641946	53.7256050366	46.7392201082	42.1713418122	1.0010223824
Pachycephalidae	1	14.5791824	5	bird	5867.3420564875	1.6824104574	1.2838593394	8	A	45.5166113137	59.4529350921	52.2644927066	45.4930921104	0.0235192033
Pellorneidae	1	14.509792098	2	bird	2092.4091093922	1.4084001093	0.1688780195	9	B	46.897824739	60.0418493388	59.9220053281	46.9063318752	0.0085071362
Leporidae	1	45.1848434757	3	bird	4913.7094129605	1.8140214085	0.8172679494	6	B	62.4870441442	65.5494969804	63.4029473189	62.7323317636	0.2452876194
Oriolidae	1	10.5873850944	2	bird	2066.5550394793	2.0745380446	1.4196575608	4	C	65.622538351	83.3122153783	78.2838366422	65.8538181448	0.2312797938
Trochilidae	1	55	5	fish	3605.4661381831	1.6842978612	0.6019512746	4	B	68.0382304131	70.2898483095	69.076663289	68.1678697425	0.1296393294
Felidae	1	15.301659	2	mammal	2325.9677129063	1.6450903173	0.4472703767	8	A	98.1801493077	97.2357487854	98.0268640847	97.7089862083	0.4732374229
Molossidae	1	22.9538243319	4	bird	13686.3710924733	2.2238623738	0.3063261973	1	B	102.5479660692	108.2737151456	106.8207979887	107.4673827887	4.2728319195
Alaudidae	1	15.811949	2	mammal	2397.60008702	1.3124356547	0.2590763214	11	C	124.2566487368	128.7773855157	124.8106032997	124.5075105384	0.2508618016
Apodidae	1	49.040593	5	mammal	3605.4661381831	1.6842978612	0.6019512746	4	B	133.8176187666	150.2801753426	143.8899126523	139.5732152727	5.7555965061
Cacatuidae	1	49.231486	3	mammal	1470.2302709102	1.7856219877	1.1014991535	6	B	175.3084496772	200.744790412	181.606565364	179.4817685492	4.173318872
Rallidae	1	30.329929412	5	bird	6266.8819128188	2.4861281049	1.2142574021	1	A	209.1157102778	233.1244672009	221.2783495854	214.4466595858	5.330949308
Rhipiduridae	1	103.297058	3	squamate	2311.4542891543	1.4743056333	0.7558774171	1	A	219.6233104977	238.3194476074	226.5947237692	223.944086669	4.3207761713
Sylviidae	1	35.50804	2	fish	2030.2125806382	1.8787221313	1.2531622355	3	A	237.9811099962	256.2250918505	245.8840075379	242.6567578078	4.6756478116
Spheniscidae	1	78.548362	4	amphibian	2280.0950588235	1.7318696073	1.2455026229	7	B	242.7486577178	248.9310347294	243.1260200933	244.0664198548	0.3773623755
Eurylaimidae	1	16.920213	5	mammal	2365.6024707928	1.3564931741	0.6614437548	7	C	249.8123649915	269.5968452747	254.070329646	252.3528142176	2.5404492261
Diomedeidae	1	16.53777	3	mammal	2069.0908257616	2.6370546083	0.8365609564	1	A	296.976081198	341.5088679637	299.2684777375	299.6275999108	2.2923965395
Ptilonorhynchidae	1	26.5925459002	6	bird	2897.4559291983	1.4772232178	0.6179694109	4	C	746.8927426152	775.3698730755	748.2139387883	749.9348308475	1.3211961731
Geomyidae	1	15.100667291	2	bird	2818.7122255468	2.3995189636	1.3651227628	8	B	NA	NA	NA	NA	NA
Gerrhosauridae	1	67.9825026689	7	bird	6663.2149569706	1.5163182415	0.4233323985	11	C	NA	NA	NA	NA	NA
Gliridae	1	46.14737089	4	bird	3845.8815441983	1.598150766	0.4318086571	1	B	NA	NA	NA	NA	NA
Herpestidae	1	30.441224533	3	bird	2858.1611264097	1.9107855261	0.2308979067	4	A	NA	NA	NA	NA	NA
Laridae	1	28.883923489	2	bird	2970.8915099902	2.0141358611	0.8929419035	6	C	NA	NA	NA	NA	NA
Lybiidae	1	16.2417022315	4	bird	2955.8209685368	1.4548551409	0.8356181149	3	B	NA	NA	NA	NA	NA
Macroscelididae	1	14.000448247	5	bird	2209.1494018859	1.1860420492	1.3770772559	4	A	NA	NA	NA	NA	NA
Malaconotidae	1	64.843265797	3	bird	2250.1603506378	1.3772310035	0.7941867998	12	A	NA	NA	NA	NA	NA
Merlucciidae	1	32.3820670283	7	bird	4474.9373705358	1.6462791382	1.3259509435	6	B	NA	NA	NA	NA	NA
Musophagidae	1	21.160835484	6	bird	4113.8141366923	1.4934624953	0.3380633407	8	B	NA	NA	NA	NA	NA
Ochotonidae	1	20.2396963728	4	bird	3548.0597066116	1.719604038	1.114194744	1	B	NA	NA	NA	NA	NA
Passeridae	1	17.981557903	5	bird	2580.3382187945	1.2121754947	1.614283081	1	A	NA	NA	NA	NA	NA
Pitheciidae	1	26.3419092698	2	bird	2711.453574587	2.4184710715	0.9555148519	7	B	NA	NA	NA	NA	NA
Ploceidae	1	60.768459735	2	bird	3226.6111467242	1.6518550484	1.470433926	1	A	NA	NA	NA	NA	NA
Talpidae	1	23.12075	6	fish	8134.2656941867	1.5534843611	0.8693872369	7	A	NA	NA	NA	NA	NA
Tenrecidae	1	45.11437	6	fish	4597.2812589361	1.6934695205	0.5495546568	10	C	NA	NA	NA	NA	NA
Viverridae	1	64.46961	3	fish	2916.232401827	1.6057107732	0.3562636616	11	B	NA	NA	NA	NA	NA
Zosteropidae	1	33.28259	1	fish	2450.4494389224	2.0389147149	1.77621034	1	C	NA	NA	NA	NA	NA
Badidae	1	35.083658	6	mammal	2202.0449695604	1.8503954595	1.7703117209	3	A	NA	NA	NA	NA	NA
Bombinatoridae	1	30.685915	7	mammal	2247.737712975	1.9525646297	1.7498003294	3	C	NA	NA	NA	NA	NA
Caviidae	1	51.703693	4	mammal	2049.9468451261	2.2173527669	1.3087997119	6	C	NA	NA	NA	NA	NA
Dasypodidae	1	15.24162	6	mammal	3767.337145316	3.1591402255	1.7693400697	3	B	NA	NA	NA	NA	NA
Dicaeidae	1	59.181985	2	mammal	1947.295150288	1.2052212172	0.1399834594	10	C	NA	NA	NA	NA	NA
Embiotocidae	1	24.754293	4	mammal	2349.404963202	1.41460229	0.7871288046	3	B	NA	NA	NA	NA	NA
Erinaceidae	1	25.332837	6	mammal	4577.8838602881	1.4733556041	0.9431623982	12	B	NA	NA	NA	NA	NA
Otididae	2	39.61549395	3	bird	1515.8104736752	1.2649979133	0.5680966871	6	A	19.9504867814	19.8908143384	15.4548870844	19.7599327801	4.3050456957
Megalaimidae	2	16.8157270017	2	bird	950.6036980643	1.1886998164	1.713325675	1	C	30.5302927556	32.9607512234	26.3547696035	28.5063030948	2.1515334913
Canidae	2	18.342958	1	mammal	814.755191874	1.786692769	0.4331843799	9	B	53.9469975238	55.2286262528	54.0053512469	56.2037073721	0.0583537231
Nycteridae	2	29.7893745308	1	bird	619.4816034771	1.5788033617	-0.533565173	9	A	111.2607866792	111.2021835298	110.0392855376	111.6478725135	1.1628979922
Capitonidae	2	25.481891	3	mammal	794.9008638535	1.1701944678	1.2571959062	2	B	112.5379028776	119.1966032898	110.007725198	119.0933790314	2.5301776796
Podicipedidae	2	12.2174429142	4	bird	1669.2343632863	1.1940176397	0.4099106051	1	C	161.0296850872	175.1079293281	140.4808396446	143.5190436715	3.0382040269
Macrosphenidae	2	21.650970548	4	bird	1065.9521874194	1.0816302758	0.834363027	1	C	162.2698583893	163.3202135745	157.2040155807	160.5996223172	3.3956067365
Natalidae	2	59.66352632	2	bird	477.2525605109	0.9212661444	0.055212001	5	A	167.9762043035	181.8031819888	164.3774946383	175.5175759127	3.5987096652
Sulidae	2	39.19557	3	fish	861.6900135233	1.3458080358	0.6703229149	2	C	247.9123167268	352.52260525	240.1715864941	304.6156772784	7.7407302327
Gruidae	2	33.1126598228	2	bird	694.669981781	1.5699203119	2.0045143288	3	B	458.4954867204	483.0133142091	457.0275143443	471.7597962692	1.4679723761
Sittidae	2	66.867457	2	amphibian	925.6796314804	1.19423867	0.8352543089	1	B	NA	NA	NA	NA	NA
Suidae	2	64.681689	3	amphibian	1534.6890381667	1.4305047344	0.5877343871	11	B	NA	NA	NA	NA	NA
Galagidae	2	21.795147808	2	bird	1299.1782917298	1.3040588409	0.1195409946	1	C	NA	NA	NA	NA	NA
Hexagrammidae	2	23.88865555	5	bird	1563.5440828951	1.2940585886	0.9684840069	5	B	NA	NA	NA	NA	NA
Hominidae	2	29.3488082	2	bird	348.9213042493	1.2149324714	0.5868004702	2	A	NA	NA	NA	NA	NA
Hylobatidae	2	31.546192105	1	bird	345.0638073227	1.1356041409	0.143013803	7	A	NA	NA	NA	NA	NA
Hystricidae	2	38.332966987	2	bird	556.884988523	1.3108265033	1.1068215727	3	A	NA	NA	NA	NA	NA
Indridae	2	80.213385902	3	bird	988.3415191849	1.2511694106	1.5697780582	1	B	NA	NA	NA	NA	NA
Lemuridae	2	11.8754289343	2	bird	1418.3877315408	1.4570938115	0.9653992946	7	A	NA	NA	NA	NA	NA
Locustellidae	2	49.696981212	2	bird	1186.1616230532	1.2525050826	0.5370709916	2	B	NA	NA	NA	NA	NA
Lorisidae	2	26.2699867342	4	bird	797.0031068089	1.4564811339	-0.0498942467	2	C	NA	NA	NA	NA	NA
Megapodiidae	2	11.6984983229	4	bird	1642.8245544624	1.355912947	0.4831623749	1	A	NA	NA	NA	NA	NA
Mephitidae	2	38.65792198	3	bird	1004.8372193147	1.6886831528	1.3791862335	3	A	NA	NA	NA	NA	NA
Mormoopidae	2	27.9866355092	4	bird	916.4552464949	1.3178908726	1.2316344035	2	C	NA	NA	NA	NA	NA
Octodontidae	2	27.125420461	4	bird	1327.7255547094	1.5775883042	0.0938803167	3	C	NA	NA	NA	NA	NA
Otariidae	2	19.043702703	1	bird	467.0474347242	1.1038514508	0.1005005081	9	A	NA	NA	NA	NA	NA
Parulidae	2	42.820308021	1	bird	1499.2416240066	1.4579521712	0.4296081499	2	B	NA	NA	NA	NA	NA
Peramelidae	2	28.8200933202	2	bird	1040.6671821009	1.716375103	0.219894554	1	B	NA	NA	NA	NA	NA
Petauridae	2	43.5391333089	3	bird	1053.4450173713	1.6181130598	0.9059862812	2	A	NA	NA	NA	NA	NA
Phalacrocoracidae	2	26.706189181	2	bird	456.247269103	1.4149155047	-0.341821244	13	A	NA	NA	NA	NA	NA
Phocidae	2	28.480516514	2	bird	1312.6098274712	1.7510408983	0.5966527508	1	B	NA	NA	NA	NA	NA
Pittidae	2	19.0437027	2	bird	619.1515623244	1.1109323196	0.4843232261	2	A	NA	NA	NA	NA	NA
Potoroidae	2	71.886480236	3	bird	646.1742038601	1.2871304691	1.0140540212	1	C	NA	NA	NA	NA	NA
Pseudocheiridae	2	21.1692107917	3	bird	1373.2760261472	1.4507021902	-0.2820422297	1	B	NA	NA	NA	NA	NA
Timaliidae	2	104.992707	1	fish	608.9848533544	1.2665256433	0.6586225099	4	B	NA	NA	NA	NA	NA
Anguillidae	2	20.281082	2	mammal	991.0394485721	1.1572024367	0.7264776244	1	B	NA	NA	NA	NA	NA
Capromyidae	2	28.35741	2	mammal	784.2822498059	1.9054032335	-0.0275038843	3	C	NA	NA	NA	NA	NA
Crotaphytidae	2	8.033989	4	mammal	1380.0703025929	1.4867801705	0.6694099045	1	B	NA	NA	NA	NA	NA
Dasyproctidae	2	16.498882	2	mammal	739.8856158763	1.7583121577	1.6127570998	3	A	NA	NA	NA	NA	NA
Cebidae	3	25.128615	2	mammal	2874.9752921982	2.6680762501	0.174139342	2	C	5.1346764062	5.6493335746	5.8918734279	6.5794073786	0.5146571684
Ciconiidae	3	40.193909	4	mammal	1536.805393168	1.4934848332	-0.354469933	9	B	18.2486600099	28.1262646401	22.8869592145	19.0819980818	0.8333380719
Charadriidae	3	20.605753	4	mammal	4471.7393294724	1.4596867851	-0.0250445886	1	A	20.4312226167	20.7017606121	20.4942740404	20.2469337216	0.1842888951
Pipridae	3	21.670787648	2	bird	2336.0053761553	2.4162906218	0.0543742795	6	B	24.1924813755	33.8254012769	29.2855915044	24.4326212057	0.2401398302
Emberizidae	3	21.795713	2	mammal	7673.8956923111	2.6529233224	0.0751162812	2	C	27.2773455586	34.0295038095	30.4474619938	27.1912680306	0.086077528
Meliphagidae	3	18.1831628382	3	bird	7949.0306557264	2.2162193896	-0.6568085411	1	C	32.4400870683	44.570596842	39.9664750224	33.4606021945	1.0205151262
Ctenomyidae	3	40.277736	1	mammal	1414.3423006539	2.2392476774	-0.7688315997	1	C	40.6186185998	51.0969801858	47.2184069289	42.5160198419	1.8974012421
Troglodytidae	3	28.556499	2	fish	2634.529304184	1.7892310987	0.3424691944	5	B	41.5674824951	45.262280226	46.5228666499	42.4431270514	0.8756445563
Cardinalidae	3	24.490083	2	mammal	3078.3289256405	2.3530750682	-0.6100848123	3	C	56.1388630145	59.7253202107	56.7517822629	56.7018406945	0.56297768
Cotingidae	3	37.938604	3	mammal	3510.8754205921	1.7090208358	-0.3345623256	10	B	64.3107178039	69.9916704051	66.1062922297	65.192754727	0.8820369231
Heteromyidae	3	28.69319397	3	bird	6341.9436216013	2.442605372	-0.1560181658	11	B	66.9986874455	67.9941054589	67.9973263209	67.9947081208	0.0006026619
Echimyidae	3	24.759123	2	mammal	3732.099183601	3.2136088134	-0.9466384413	8	C	82.6427006217	92.0384378183	93.9126158106	82.1670311898	0.4756694319
Cervidae	3	41.447194	2	mammal	2715.8354109768	2.0786105518	-0.0452886042	10	C	94.4177386772	96.7828721796	95.4891630767	95.0800560749	0.6623173977
Ramphastidae	3	11.56481198	2	bird	2344.0561511007	2.2063295165	0.0595660309	1	A	101.1174425536	109.6898714552	102.6030307179	102.0288349022	0.9113923486
Macropodidae	3	26.588212138	2	bird	3643.3250180509	1.9874161812	0.0944376935	1	C	104.8595603396	108.4161860334	108.749059613	107.9407533874	3.5566256938
Mimidae	3	36.765271526	2	bird	1913.9431234966	1.6881199293	0.4242800675	11	C	113.5330846017	128.324908179	114.5364236731	114.5505116532	1.0033390714
Delphinidae	3	23.229037	2	mammal	1716.630495256	2.0799180489	-0.5202107785	9	A	119.3707984314	126.0832593883	120.8047508237	120.7834167047	1.4126182733
Trogonidae	3	16.893174	3	fish	4032.0273072697	2.2175987223	-0.3601761289	10	C	123.9809070111	143.4531974567	125.8914561261	125.4846036921	1.503696681
Hydrobatidae	3	40.140233483	7	bird	3569.9967847376	1.8727106954	-0.1049722924	1	B	164.5364570035	169.6249329048	161.7240143986	162.4924378393	0.7684234407
Dasyuridae	3	34.921664	3	mammal	5516.8936451346	2.0115933647	0.4261129706	1	B	171.7090581514	167.2300244743	168.1070721621	171.0931799227	0.8770476878
Fringillidae	3	30.208202	3	mammal	6432.7606000068	2.6372756542	0.4956268178	6	A	220.2324478991	241.7175681981	215.0697194924	217.9910954187	2.9213759263
Corvidae	3	15.154151	3	mammal	7430.7514975648	2.1949682216	0.5034116925	3	B	244.1666354527	263.6446827206	248.6780351518	242.6404237228	1.5262117299
Threskiornithidae	3	74	6	fish	3488.3934962215	2.5660813643	-0.5676049797	1	B	268.7851612345	290.3584356967	281.7138887045	266.4568563646	2.3283048699
Cracidae	3	36.557492	1	mammal	1608.2575652495	3.3764749632	-0.0401432272	3	B	292.091629184	295.9201612257	299.3103541619	290.3326077813	1.7590214027
Cisticolidae	3	39.54874	2	mammal	2739.0181297847	2.0676375685	-0.4805011313	3	B	316.2685658731	321.1740772805	328.4934973928	309.8888168587	6.3797490144
Petroicidae	3	52.971288524	4	bird	4040.7838322955	2.1532957272	-0.3827360985	1	A	529.9926447345	526.9424902374	524.7660895638	520.2315762893	4.5345132745
Alcidae	3	28.637498	2	mammal	1162.4307964043	2.3459551086	-0.7358828109	1	A	598.8254825211	600.7586229419	596.6430919425	591.8427028564	4.8003890861
Tityridae	3	46.90526	4	fish	4168.8730267773	1.7053479289	0.2575102093	9	B	762.335164152	763.3576385676	762.9226145652	749.449401192	12.88576296
Mustelidae	3	22.8207182562	3	bird	5269.6207274026	2.2258913551	-0.4209970442	1	A	854.3057077154	884.013100641	886.5777132746	842.9865202982	11.3191874172
Phylloscopidae	3	31.343337962	2	bird	4045.3281147794	2.1948097499	-0.1316341467	1	B	945.1269559657	955.3083457219	913.5766947884	905.6651206115	7.9115741769
Motacillidae	3	44.2304894985	2	bird	2053.6699043602	2.5159422312	-0.2737582292	2	C	1382.7072083131	1407.5504741824	1344.8437223017	1340.8091911348	4.0345311669
Spalacidae	3	47.861497	4	amphibian	4544.5973620255	2.0257478143	0.3668299433	2	C	NA	NA	NA	NA	NA
Fundulidae	3	53.2848215436	4	bird	3837.6160703939	1.9900860201	-0.2490281496	2	B	NA	NA	NA	NA	NA
Grallariidae	3	57.68847521	3	bird	1842.6316535083	2.482482864	0.2964879251	2	A	NA	NA	NA	NA	NA
Hirundinidae	3	16.828169037	2	bird	4760.3582184134	2.9307837159	-0.2306757575	1	B	NA	NA	NA	NA	NA
Icteridae	3	26.47660038	1	bird	3922.1816663782	3.3654956952	-0.318382307	9	B	NA	NA	NA	NA	NA
Leiothrichidae	3	19.4683039969	1	bird	1809.6919140343	2.5973679733	-0.680837902	2	B	NA	NA	NA	NA	NA
Maluridae	3	12.059480278	4	bird	2636.0789533986	2.5757139076	0.3161443254	1	C	NA	NA	NA	NA	NA
Osmeridae	3	45.2453970297	3	bird	1306.8633695603	1.8326308536	-0.2380544805	1	C	NA	NA	NA	NA	NA
Percichthyidae	3	22.89605519	7	bird	5564.9014529106	2.1561293667	0.1565882619	5	A	NA	NA	NA	NA	NA
Phalangeridae	3	43.606250179	3	bird	1934.6800078222	1.6307084795	0.0852484356	3	C	NA	NA	NA	NA	NA
Procyonidae	3	46.14737089	3	bird	1176.2940262133	2.2235877662	-0.0972103818	1	A	NA	NA	NA	NA	NA
Pygopodidae	3	15.74129783	3	bird	3057.0655703329	1.8374299537	-0.2213366516	9	A	NA	NA	NA	NA	NA
Tinamidae	3	42.40313	7	fish	3696.7359289373	1.3855953685	-0.0051446636	1	B	NA	NA	NA	NA	NA
Tupaiidae	3	54.99992	5	fish	2994.3022115002	2.2050213035	-0.2923249818	9	A	NA	NA	NA	NA	NA
Varanidae	3	52.5749	4	fish	6032.6832049289	2.2590943843	-0.0111820885	5	A	NA	NA	NA	NA	NA
Ziphiidae	3	58.2644	3	fish	2059.5600961154	1.8151281802	-0.0104840913	1	B	NA	NA	NA	NA	NA
Alcedinidae	3	7.648344	4	mammal	5513.9101455656	2.4698596391	-0.1143936397	2	C	NA	NA	NA	NA	NA
Atelidae	3	37.377536	2	mammal	1391.2335026148	2.3713295841	0.126898419	1	A	NA	NA	NA	NA	NA
Belonidae	3	11.758106	5	mammal	5723.2861466074	2.1133277448	-0.5821438961	9	B	NA	NA	NA	NA	NA
Bucerotidae	3	18.742792	4	mammal	3039.5967445513	2.8884858881	-0.6014014523	1	C	NA	NA	NA	NA	NA
Campephagidae	3	25.183111	3	mammal	7154.4671503168	2.7263961814	0.4535632088	1	B	NA	NA	NA	NA	NA
Centrarchidae	3	42.122263	4	mammal	4328.0435419783	2.8630631606	-0.4360726749	2	C	NA	NA	NA	NA	NA
Centropomidae	3	52.405054	4	mammal	1350.9197450505	1.5699968698	-0.3226456598	1	B	NA	NA	NA	NA	NA
Cheirogaleidae	3	40.193908	4	mammal	1793.5056691067	1.8129309713	-0.0500845593	1	C	NA	NA	NA	NA	NA
Chrysochloridae	3	40.193908	3	mammal	1403.6794373309	1.7172373335	-0.7025325552	1	C	NA	NA	NA	NA	NA
Estrildidae	3	25.237248	1	mammal	3340.6262312722	2.9569472019	-0.7974231703	8	C	NA	NA	NA	NA	NA
Scolopacidae	3	66.283708	3	squamate	6953.2502945177	1.7473745565	-0.1180201669	10	C	NA	NA	NA	NA	NA
Scombridae	3	54.722744	6	squamate	8461.9661152459	2.1571149928	0.6590185358	1	B	NA	NA	NA	NA	NA
Cuculidae	4	36.557492	7	mammal	32949.8594280717	4.0398787437	0.3234944524	9	B	2.5324776869	4.9717847326	2.5600390675	2.5939186245	0.0275613806
Picidae	4	35.786706792	5	bird	20616.3016119167	3.7856315614	0.9026640234	1	C	45.2812495943	56.9940714757	45.8487006224	46.202270211	0.5674510281
Emballonuridae	4	8.794659	5	mammal	8299.1250955189	3.1373503738	-0.8023227805	1	B	49.885093244	50.2780347328	50.5325233525	50.4170945486	0.3929414888
Muscicapidae	4	14.1652946861	2	bird	15906.5209261668	2.7817835314	-0.7478971712	2	B	59.5520262135	62.7373403323	57.4123364109	58.4228597278	1.0105233169
Cercopithecidae	4	45.541552	2	mammal	7947.9887343997	3.4995870928	-0.7078004796	1	B	60.5448928172	59.5275402452	60.5460461217	60.5272163154	0.9996760702
Hipposideridae	4	55.96902964	4	bird	10561.9006244367	3.1471389718	-0.0001926575	10	B	86.7873288354	85.3290729628	81.9880066928	83.7679154067	1.7799087139
Columbidae	4	27.547982	4	mammal	17642.2825204527	2.7623240611	-0.7741866979	1	B	130.3414052252	142.1399251439	133.4147906994	129.6675835726	0.6738216526
Strigidae	4	75.261775	5	amphibian	15553.2013553226	2.936255455	0.4000402495	1	B	140.9057580471	162.5526310597	139.7874583801	137.1314966709	2.6559617092
Pycnonotidae	4	32.8600972748	3	bird	6441.8119729045	3.1648447776	-0.7542065263	1	C	162.427527776	172.3900303901	162.6924711118	157.4269109048	5.0006168712
Didelphidae	4	58.600226	6	mammal	16895.3850161348	4.6415332669	-0.6785071787	8	B	172.0552425762	174.8681054555	174.9427242559	167.7528099819	4.3024325943
Thamnophilidae	4	26.67166	2	fish	11808.4449094745	2.8551130381	-0.2531295528	8	A	223.0292546509	256.6539906053	236.3352477301	216.5818427655	9.0105892906
Phyllostomidae	4	20.8300325816	3	bird	17024.1676380115	2.246979765	-0.0951597783	3	B	225.5924320561	235.5428058278	228.3847895986	224.4551567019	1.1372753542
Soricidae	4	92.192486	5	amphibian	54836.4787867509	2.4332073946	0.709222956	1	C	278.0217027935	291.2926667079	292.9784427743	273.2217111675	4.799991626
Bovidae	4	23.994094	3	mammal	12725.667251128	3.2478190808	-0.0672327308	9	B	300.4658404562	302.8747181877	301.0486593497	300.3101270622	0.155713394
Pteropodidae	4	30.28581333	3	bird	15234.2123844005	3.0382789074	-0.7138090477	1	B	314.7996897675	334.8062575778	313.9881802377	309.3479608253	4.6402194124
Sciuridae	4	36.938646	4	squamate	39170.2807153185	4.442641673	-0.1507399266	1	B	465.1664530894	482.825458455	467.5591247108	464.3303460751	0.8361070143
Cricetidae	4	16.412602	4	mammal	95978.8757440302	3.540249761	0.8175689247	9	B	623.8895799062	622.4375470494	627.8998295072	616.4637425877	5.9738044617
Sturnidae	4	69.574028	2	amphibian	5245.1426476999	3.9749048292	-0.7896537341	3	B	NA	NA	NA	NA	NA
Furnariidae	4	81.95370856	2	bird	11530.4210489554	2.8273279788	0.1187901781	11	B	NA	NA	NA	NA	NA
Mantellidae	4	28.104021527	7	bird	34292.7665462783	2.6916686417	-0.3216029385	4	B	NA	NA	NA	NA	NA
Muridae	4	16.705509097	4	bird	102882.2553449	7.9116778561	0.4432943062	2	B	NA	NA	NA	NA	NA
Nesomyidae	4	22.125282892	4	bird	8008.4065646434	3.8349477788	-0.1043509319	9	B	NA	NA	NA	NA	NA
Percidae	4	38.260200781	5	bird	28072.9244682289	4.392442665	0.1535139732	12	B	NA	NA	NA	NA	NA
Phasianidae	4	21.561542279	3	bird	9805.642411113	2.6205662342	-0.5590712794	10	A	NA	NA	NA	NA	NA
Phrynosomatidae	4	23.3396699242	6	bird	21689.7175475566	1.7831823731	0.3343482447	1	B	NA	NA	NA	NA	NA
Plethodontidae	4	19.4683040042	7	bird	104294.265828081	3.508582654	-0.8107078967	2	B	NA	NA	NA	NA	NA
Procellariidae	4	33.508069751	5	bird	10267.9761004125	4.1399133507	0.1647623237	1	B	NA	NA	NA	NA	NA
Thraupidae	4	74.108	2	fish	21283.5720875585	4.9327677353	-0.4950691749	3	B	NA	NA	NA	NA	NA
Tyrannidae	4	49.85139	4	fish	33068.7902622267	3.3474855832	0.4441678686	2	A	NA	NA	NA	NA	NA
Chaetodontidae	4	30.061821	6	mammal	17260.6714838041	3.0987706157	0.5370699403	10	B	NA	NA	NA	NA	NA
Dipodidae	4	24.854712	4	mammal	5996.9984789901	3.6788589596	-0.6537886228	10	A	NA	NA	NA	NA	NA
Eleutherodactylidae	4	6.691422	7	mammal	37564.5628443576	2.1820244008	0.261825573	7	C	NA	NA	NA	NA	NA
Salamandridae	4	32.176364	7	squamate	20729.1726536387	2.4012742466	0.719407921	2	C	NA	NA	NA	NA	NA
Monarchidae	5	38.45895939	2	bird	1673.0673602811	1.5286737118	0.5909269776	8	C	3.6750995396	3.4626787862	4.1481618215	4.3794774273	0.2124207534
Meropidae	5	27.5002925903	5	bird	3782.1878726639	1.3540118244	4.1699995577	1	C	5.5207280273	5.1059228546	5.6584727152	6.1809817442	0.4148051727
Acrocephalidae	5	22.569803	3	mammal	3535.0681387183	1.6979976621	3.6840608002	1	B	30.8337694506	29.4504613208	35.9724578214	30.2881715701	0.8377102493
Acanthizidae	5	16.531546	6	mammal	8042.4801619049	2.0251282908	4.9287244254	1	A	50.2740637272	48.751234993	49.8748972609	49.6954485148	0.9442135218
Ardeidae	5	39.289518	6	mammal	6880.5972311472	2.3093615579	1.5570856181	4	A	61.6037091173	61.1427827283	61.6100447427	61.4918102432	0.3490275149
Anatidae	5	32.087442	7	mammal	38118.7157056832	2.1503501079	3.5596949697	4	A	80.1761292855	76.9593318127	81.1637911683	79.3203823126	2.3610504999
Rhinolophidae	5	29.892496	2	squamate	5201.4547324726	5.1457691304	2.722191628	1	B	84.4096888485	83.2835864905	84.7834049236	85.9203503836	1.126102358
Laniidae	5	30.364311677	3	bird	2269.2867524952	1.38175428	3.7077706538	1	A	262.9679775441	261.1713073584	267.0240475275	264.6644974784	1.7966701857
Falconidae	5	25.332571	5	mammal	8283.3124382975	1.6905509717	1.2718174695	3	C	282.6159266695	280.576397271	285.2384628587	282.6576930502	2.0395293985
Vespertilionidae	5	50.74799	5	fish	72364.4493316915	4.1351820615	2.9709356369	1	B	452.7753195138	447.2252541103	454.4247939297	449.3663449004	2.1410907901
Turdidae	5	35.90898	3	fish	11618.2732090734	1.7702733458	1.0472189233	6	B	548.205093459	540.4261903509	551.6527824521	550.5800017416	7.7789031081
Accipitridae	5	17.359098	7	mammal	48843.1355715246	2.8035608601	2.5258311589	1	C	588.8559886356	572.3356285395	576.7689566253	586.9185287399	4.4333280858
Sebastidae	5	77.536249	3	amphibian	12144.9595025952	2.3573514428	3.6148424999	4	B	NA	NA	NA	NA	NA
Siganidae	5	131.136004	7	amphibian	9612.0235871328	2.833064639	5.091706451	1	B	NA	NA	NA	NA	NA
Gadidae	5	27.700206439	7	bird	5728.6899608637	1.9009588416	3.3924329902	1	C	NA	NA	NA	NA	NA
Galaxiidae	5	37.519879713	7	bird	17050.1508770602	1.3277223817	2.9325095337	1	A	NA	NA	NA	NA	NA
Hynobiidae	5	19.5187696891	7	bird	12483.4383387495	1.7594906768	3.6223691745	3	A	NA	NA	NA	NA	NA
Ictaluridae	5	28.104021532	6	bird	8592.2724520581	1.3917969425	1.8849509953	2	C	NA	NA	NA	NA	NA
Iguanidae	5	11.6894293631	7	bird	7572.8487642113	2.1951075139	2.3198622389	4	B	NA	NA	NA	NA	NA
Istiophoridae	5	18.613451847	2	bird	910.1650765417	1.4193931288	3.0496930461	1	C	NA	NA	NA	NA	NA
Nyctibatrachidae	5	42.150378499	7	bird	4158.8925703089	0.9418287927	2.5297191805	1	B	NA	NA	NA	NA	NA
Pipidae	5	44.292287389	7	bird	11847.0512005546	1.5568682645	1.7018873613	7	A	NA	NA	NA	NA	NA
Viduidae	5	42.1039	2	fish	806.2954543959	1.7713963641	3.2960741547	1	C	NA	NA	NA	NA	NA
Xantusiidae	5	72.70142	7	fish	9956.1168297408	2.0566473632	2.8699600235	1	B	NA	NA	NA	NA	NA
Abrocomidae	5	16.757765	4	mammal	880.6874592823	1.3215965981	2.3010927006	1	C	NA	NA	NA	NA	NA
Acipenseridae	5	35.894311	7	mammal	6517.7050469128	1.4626627578	1.7780819238	3	C	NA	NA	NA	NA	NA
Alsodidae	5	21.482075	5	mammal	4508.8448309597	1.7708330877	3.623657797	1	B	NA	NA	NA	NA	NA
Bathyergidae	5	19.310263	3	mammal	1374.6085087279	1.4117347708	2.3711961512	1	C	NA	NA	NA	NA	NA
Callichthyidae	5	54.731621	6	mammal	30288.5436153272	2.8780201578	2.4193483166	11	C	NA	NA	NA	NA	NA
Caprimulgidae	5	27.16746	6	mammal	8370.4197709944	1.6280160013	1.9778628402	5	B	NA	NA	NA	NA	NA
Catostomidae	5	18.045356	5	mammal	9044.9968677877	2.2820147513	1.2890308606	1	A	NA	NA	NA	NA	NA
Certhiidae	5	37.159178	3	mammal	1031.8546349455	1.5863288307	2.7949728528	1	A	NA	NA	NA	NA	NA
Cheilodactylidae	5	32.825256	5	mammal	4125.3227348757	1.4278666158	2.4294268122	3	C	NA	NA	NA	NA	NA
Dicruridae	5	44.54742	3	mammal	2083.4840435652	1.1450309607	2.8817162408	1	B	NA	NA	NA	NA	NA
Erethizontidae	5	24.598789	4	mammal	1811.6730449497	2.2384488662	3.6501366652	1	C	NA	NA	NA	NA	NA
