# Supplementary material for: Natural Constraints to Species Diversification
Source: PLoS Biol. 2016 Aug 9;14(8):e1002532. doi: 10.1371/journal.pbio.1002532 (PMC4978419; doi:10.1371/journal.pbio.1002532)
Supplement: S2 Data — (CSV) [file pbio.1002532.s002.csv]

% type	amphibian	bird	fish	mammal	squamate
type1	0.11	0.25	0.25	0.18	0.29
type2	0.22	0.28	0.10	0.08	0.00
type3	0.11	0.22	0.33	0.36	0.29
type4	0.33	0.14	0.13	0.14	0.29
type5	0.22	0.12	0.19	0.24	0.14
