# Supplementary material for: Natural Constraints to Species Diversification
Source: PLoS Biol. 2016 Aug 9;14(8):e1002532. doi: 10.1371/journal.pbio.1002532 (PMC4978419; doi:10.1371/journal.pbio.1002532)
Supplement: S3 Data — (CSV) [file pbio.1002532.s003.csv]

%deviation	mammals	birds	squamates	amphibians	fish
type1	7.24	17.35	19.01	9.77	1.34
type2	19.89	18.08	-4.02	-18.69	-6.32
type3	-12.08	-5.23	-31.29	-43.92	-6.23
type4	23.95	-9.23	-32.12	38.57	-11.32
type5	-24.87	-17.97	32.88	43.14	11.82
