# Supplementary material for: Natural Constraints to Species Diversification
Source: PLoS Biol. 2016 Aug 9;14(8):e1002532. doi: 10.1371/journal.pbio.1002532 (PMC4978419; doi:10.1371/journal.pbio.1002532)
Supplement: S4 Data — (CSV) [file pbio.1002532.s004.csv]

	SGD	ME	DD	TEMP
type1	0.82	0.00	0.00	0.18
type2	0.00	0.00	1.00	0.00
type3	0.59	0.02	0.08	0.31
type4	0.12	0.09	0.03	0.76
type5	0.00	1.00	0.00	0.00
							3
							3
							3
							3
							3
							3
							3
							3
							3
							3
							3
