# Supplementary material for: Natural Constraints to Species Diversification
Source: PLoS Biol. 2016 Aug 9;14(8):e1002532. doi: 10.1371/journal.pbio.1002532 (PMC4978419; doi:10.1371/journal.pbio.1002532)
Supplement: S5 Data — (CSV) [file pbio.1002532.s005.csv]

ME_type	ME_principal_eigenvalue	ME_peak_height	ME_skewness	DD_type	DD_principal_eigenvalue	DD_peak_height	DD_skewness	SGD_type	SGD_principal_eigenvalue	SGD_peak_height	SGD_skewness	TR_type	TR_principal_eigenvalue	TR_peak_height	TR_skewness	TEMP_type	TEMP_principal_eigenvalue	TEMP_peak_height	TEMP_skewness
type1	2303.2603719287	0.0302688399	0.0282409122	type1	6390.7230918576	0.0288304746	0.0329254991	type1	2258.541606512	0.0612664803	0.0306036723	type1	3029.62605777	0.2254696175	0.0358066846	type1	4007.7192417923	0.0388616572	0.0444763768
type1	2764.3168651375	0.0158437877	0.0643521913	type1	5108.4011898111	0.101894252	0.0457110022	type1	4242.3262686309	0.0607831056	0.0624240929	type1	2926.5407712997	0.0271353384	0.0751354217	type1	2418.6114451704	0.1748692418	0.0631610581
type1	2139.5243018038	0.0466775142	0.0711396705	type1	6798.3164635178	0.0856000423	0.0166427252	type1	2949.2696129877	0.1356500327	0.1120707431	type1	2167.4005692146	0.0255931172	0.0891185603	type1	2137.1114500835	0.049695426	0.1002344495
type1	2933.4006609808	0.111390459	0.0301748109	type1	2163.3415360471	0.1474073233	0.0205758287	type1	3101.5173215074	0.2984621176	0.0297118089	type1	13876.2237636023	0.1588007286	0.0105119002	type1	2433.1912714788	0.0610702157	0.1328551921
type1	2384.4199923321	0.0924866262	0.0128784665	type1	2071.8530229764	0.1798589223	0.0092437109	type1	6521.8366088789	0.1027535167	0.0065157862	type1	4741.029079128	0.1333004367	0.0235257627	type1	3737.7880814739	0.0815307121	0.0487641014
type1	3778.2444511214	0.029252141	0.0108841757	type1	2513.788016207	0.1180536954	0.0672090522	type1	2609.8528013151	0.0601774793	0.0608931174	type1	14140.0958302245	0.155947433	0.1470338012	type1	2344.8230857091	0.0749541765	0.0033735343
type1	6840.2339469565	0.0850408729	0.1119893577	type1	3009.1486300776	0.1753793959	0.08067271	type1	4979.1024859665	0.0480566079	0.0567417105	type1	2156.9445987998	0.1383284094	0.0097402266	type1	2006.0774175699	0.0338209292	0.0185580869
type1	2876.5095069007	0.0619957889	0.0391084591	type1	3816.4318031231	0.0404128722	0.0065531786	type1	3717.8547471589	0.2026644755	0.0644581269	type1	14014.7146358998	0.1015910801	0.0466624989	type1	2122.1768629939	0.0315025731	0.0727940459
type1	5152.8013931458	0.129426429	0.0489037941	type1	2123.9799894052	0.0880608173	0.0773007817	type1	5109.2158673896	0.0700134938	0.0095723977	type1	2946.086499352	0.1491991515	0.0816654582	type1	2961.4693938408	0.0380165334	0.1214848913
type1	6003.9884125546	0.1558766971	0.0179728721	type1	2366.8221347422	0.0885878236	0.0168065557	type1	1985.8129131428	0.1072868659	0.0616935667	type1	4678.8455104896	0.018941287	0.0372271452	type1	6515.4572606556	0.2371275695	0.0389756219
type1	3049.2580642116	0.0248758911	0.0107106644	type1	6349.1106485182	0.1559511799	0.0230270487	type1	2122.8396369656	0.1172747139	0.0111355249	type1	3058.5259520333	0.0710178519	0.0597673147	type1	2398.4290869166	0.1743485345	0.0079266796
type1	2091.5933858728	0.0272330761	0.0905880616	type1	3555.4795106738	0.138694903	0.0185859212	type1	2202.4048949308	0.0755834412	0.0981608253	type1	3814.5367530953	0.1619970656	0.0865030156	type1	1538.1301815342	0.124511948	0.1290003455
type1	3749.3113120271	0.1065537165	0.0456248662	type1	2375.3090870783	0.1120116903	0.0461776758	type1	3864.810281791	0.171930334	0.0235834836	type1	2942.8964308665	0.1310406197	0.05851339	type1	6004.7014343301	0.1466474005	0.0049985103
type1	3261.7257326821	0.173569114	0.0977770302	type1	4749.2973095507	0.1513012842	0.1390395621	type1	2083.673640443	0.0461443969	0.0154227181	type1	3043.7279686898	0.1281424238	0.0048360614	type1	3686.1121728631	0.0441144794	0.0621737493
type1	2462.1944989562	0.1142888824	0.0754110653	type1	2169.6367346997	0.1351163689	0.0741245448	type1	2387.6849033049	0.1002107322	0.1216870633	type1	6132.2487230062	0.0396527797	0.0218708712	type1	2534.2243345081	0.081135814	0.0293646096
type1	2460.5469373149	0.0867687618	0.0605819558	type1	14035.19491567	0.0839534504	0.0415795734	type1	6959.8220818783	0.1443092426	0.0759221527	type1	2111.6268497607	0.0758050016	0.0409790564	type1	2673.6644453396	0.1291175693	0.0423391523
type1	2398.8643267052	0.0867116142	0.0537488526	type1	2315.9682805878	0.0588611093	0.0420888536	type1	5045.0245878974	0.0526391378	0.0293124577	type1	5118.4549097634	0.0493870526	0.0057408381	type1	3714.9679123269	0.1422041812	0.1051374562
type1	6376.4641872418	0.1425773273	0.0033452203	type1	4012.7183143562	0.1148006582	0.058230341	type1	2290.5708973815	0.187676416	0.0449084591	type1	2453.1054311902	0.027576385	0.0966386504	type1	2496.3591243841	0.1217397811	0.0227239403
type1	2364.6467062698	0.0802862326	0.021813121	type1	2332.2997283946	0.078788406	0.0259192614	type1	2057.1818767625	0.11304874	0.0213349069	type1	6487.9043586876	0.1091071323	0.0711388992	type1	1517.9696296537	0.0555952873	0.0215920978
type1	2476.1005662125	0.0538364794	0.0225133939	type1	8303.9806499203	0.0610694617	0.1231423702	type1	2288.3813176438	0.0433665503	0.0444373512	type1	2978.1647898125	0.0959590407	0.0118509132	type1	3868.5555283522	0.1318127645	0.0265119778
type1	2172.1803040013	0.0964237331	0.0185136896	type1	4273.4060500674	0.0991390479	0.0138838657	type1	2144.7658790104	0.0702397087	0.1105854964	type1	2554.8616766482	0.0745868895	0.0517190337	type1	2022.4845549166	0.0486454162	0.0708336509
type1	4615.3348988058	0.1156567713	0.1137925322	type1	2185.4253359728	0.0334905437	0.0058003328	type1	2281.4751252811	0.1000893729	0.0375570887	type1	4528.7326507317	0.0430375019	0.0092022003	type1	2822.0107375806	0.083014508	0.1171862145
type1	1972.3181711541	0.0200262874	0.0545457093	type1	3643.8497477488	0.108913847	0.0381971901	type1	2804.5667936198	0.0728710571	0.1194930658	type1	2513.2410393649	0.0462940851	0.1628595191	type1	2162.3859910678	0.0942530554	0.0272631466
type1	4677.4445096128	0.1313738785	0.0841911165	type1	3670.7884099435	0.1237998314	0.1078744138	type1	2112.7257895075	0.2022188411	0.0624306701	type1	2981.6627041504	0.0462488395	0.0328873365	type1	2429.0534024065	0.1704821924	0.0155900407
type1	3886.240186448	0.0767039826	0.1058823164	type1	2268.6638345169	0.1795634168	0.004000398	type1	2115.2214209014	0.0930417974	0.0683535988	type1	2045.9086201233	0.0428110291	0.1015711823	type1	2927.1568184378	0.0486642994	0.0112250079
type1	8524.2463282498	0.101804701	0.0306286473	type1	2962.7501667485	0.1130567185	0.0293566231	type1	2299.3835289128	0.0974412422	0.0070279203	type1	3682.6492381552	0.0856821551	0.0626199479	type1	1721.6334012391	0.0551898004	0.0119253851
type1	3923.6661311361	0.0646954837	0.0730135879	type1	3867.3605956261	0.0240934765	0.0115840663	type1	2882.7449580966	0.0392163739	0.0067859846	type1	13894.6836051628	0.2670484699	0.0178126319	type1	3898.2031030667	0.0140208628	0.0140259463
type1	3072.9213630669	0.1781817213	0.1078319733	type1	2061.7745130365	0.0361350286	0.0453195654	type1	2912.8986360441	0.0151081353	0.0337600047	type1	5023.6506099442	0.1160101436	0.0669540954	type1	3332.6507563037	0.1387585098	0.0889227793
type1	1980.503342193	0.0697421159	0.0158770346	type1	2823.4903491512	0.1767288552	0.0194505587	type1	2118.3322131443	0.0649394626	0.0544282158	type1	3005.4513433409	0.1785696944	0.0406329617	type1	6902.141076681	0.1160689878	0.0289798363
type1	3529.8300980448	0.0612967162	0.0192813349	type1	2219.3398789324	0.0367866441	0.0833994899	type1	3851.2668017921	0.0958524126	0.1727942166	type1	2313.2187341813	0.0447604705	0.0869097099	type1	2334.1042546918	0.1315082625	0.0863115704
type1	4783.405757778	0.163884878	0.0197807146	type1	3080.8739434524	0.1061754921	0.0411646741	type1	3349.6699291734	0.0607948712	0.1048637921	type1	3636.8901359058	0.1346414348	0.0462524381	type1	14042.388753468	0.0548817952	0.0234472502
type1	2270.5459869016	0.0833170541	0.0670971969	type1	2053.8997690588	0.1740894032	0.0207454638	type1	3681.2113566316	0.0486530946	0.0767635817	type1	3038.8119873934	0.1070875171	0.0614416525	type1	6419.7329104244	0.1013323533	0.0404780551
type1	3369.4829502446	0.0693218435	0.0327389119	type1	2233.9260237869	0.0867597862	0.073478599	type1	13837.3311076691	0.0885585505	0.0630904335	type1	2458.8723441214	0.0424350714	0.0798481237	type1	2164.9542921044	0.2169622319	0.0469188462
type1	2425.3961672721	0.1342053516	0.0234505896	type1	14027.7157786895	0.0451075623	0.1065479568	type1	1990.8701437948	0.144275643	0.0858410177	type1	3766.6296660805	0.0610208498	0.0428821845	type1	2121.5195543299	0.0264291047	0.0414511907
type1	2778.664910247	0.0613391431	0.1372660042	type1	2766.9234154452	0.0919471454	0.1083425172	type1	3872.4697878739	0.0918627045	0.0128067846	type1	2446.9014566067	0.1693032636	0.014817247	type1	6525.9649557047	0.022948797	0.0486387534
type1	3685.2817011482	0.0771878666	0.0178614552	type1	8360.9133223445	0.078545996	0.0571716025	type1	2989.060417022	0.0309128199	0.0497602877	type1	4659.2033365201	0.1182593194	0.037375471	type1	14157.6621727897	0.0580141232	0.0218411098
type1	2333.2091590079	0.0792624095	0.0557584293	type1	3630.0359241961	0.1537058078	0.0121352604	type1	2559.189048727	0.0207077848	0.0261234728	type1	2887.5033100956	0.1242076654	0.0189943221	type1	5107.0061171148	0.153294382	0.0115151093
type1	2876.7544834328	0.1095103321	0.0766228457	type1	2176.447526538	0.0846602246	0.0180029995	type1	2348.7475851631	0.1119014905	0.0151828218	type1	3032.6636240607	0.1999522929	0.0704700098	type1	2988.8356379977	0.1368346557	0.078355415
type1	14112.2423496607	0.1072447363	0.0362364234	type1	2363.8987086973	0.0877889282	0.0161727435	type1	2120.6622343056	0.2030694547	0.0079764908	type1	5089.5896113659	0.0580530829	0.0427041557	type1	1784.3169118352	0.165910235	0.0924587532
type1	2261.3089786451	0.1127839205	0.0449222744	type1	3764.7118183969	0.1059611512	0.0088399049	type1	2353.4932639975	0.0313005172	0.0258886937	type1	2130.4867867932	0.1338926704	0.0208581763	type1	3746.5954317288	0.0343653106	0.1505801123
type1	3074.5128454894	0.0489344867	0.0265112483	type1	8372.0411158028	0.059112746	0.0217750177	type1	3926.3067992004	0.0535843591	0.0155402514	type1	2261.2870167021	0.1552134568	0.019498543	type1	2098.2965583708	0.1840288291	0.1135941941
type1	6334.7508086025	0.1915850107	0.0056892967	type1	3884.6555891532	0.1155564326	0.0776133994	type1	2671.0935659113	0.1359224492	0.1180252911	type1	4302.9561136146	0.0551465172	0.1550443164	type1	1999.6127947939	0.0477925366	0.0168178472
type1	8440.4223555527	0.0693759553	0.0128329837	type1	2926.249178656	0.1675785214	0.0155866283	type1	1740.1761353995	0.1884190568	0.0221958227	type1	4702.2306319035	0.1428672787	0.0151152252	type1	2345.8212127484	0.1722862417	0.0320784661
type1	3021.9784882776	0.1053670672	0.0253532863	type1	2079.8821496946	0.0947444095	0.0772731136	type1	2761.8693096936	0.1638870067	0.0414064318	type1	3011.3955485753	0.1510127993	0.1549450004	type1	2305.2157621521	0.1016627396	0.0465400019
type1	2627.0640442435	0.0832234289	0.0297358185	type1	2034.9254789785	0.0964278423	0.0868186582	type1	4243.6980284172	0.2326629489	0.0511615745	type1	3366.4049780996	0.1044201178	0.0225199942	type1	5151.9159133607	0.1568605398	0.0240097636
type1	3109.1627402338	0.0558827749	0.0377688401	type1	4272.5465643249	0.1364052996	0.0062534655	type1	2373.3138159051	0.0605586423	0.0665487702	type1	2124.4508518037	0.0732922184	0.0546378351	type1	2311.7974695244	0.1306706853	0.0215782316
type1	2890.8482749919	0.0301028005	0.0193956663	type1	2335.213512269	0.1311203586	0.0407966504	type1	3837.6703158068	0.1644442129	0.0524924893	type1	3994.0666798159	0.0734055031	0.0127286652	type1	3045.9719215648	0.0886288474	0.051591192
type1	4729.5593604636	0.1767349455	0.0350722867	type1	1500.3350720796	0.1528910208	0.0794075958	type1	3643.882755949	0.0800641136	0.0320742288	type1	2967.4157853786	0.1435648431	0.0043885004	type1	2909.0772560877	0.0768293743	0.0409577131
type1	2100.8781296216	0.1344347805	0.054897138	type1	2975.8930297038	0.0352327917	0.0292340266	type1	3372.9008422043	0.0367876443	0.1577038502	type1	1768.2205326274	0.0850287403	0.0219979817	type1	2991.2588899529	0.0484931249	0.1385880368
type1	3021.9433610097	0.0778656462	0.038849348	type1	2134.2680970721	0.1028018163	0.0789003449	type1	2115.3565865899	0.080126198	0.0120463269	type1	2346.4784234942	0.1099011196	0.0612072956	type1	1543.138998668	0.1228268447	0.0429649298
type1	3003.0285376736	0.0628496164	0.0504545333	type1	3651.1422346797	0.0364349599	0.0831045828	type1	5935.1698281497	0.1016139996	0.0221092203	type1	3259.7527087234	0.137314945	0.0570041101	type1	4218.6467430906	0.0730231158	0.0613605807
type1	4314.6347288303	0.0267823529	0.0144025215	type1	2196.5503895303	0.0801872986	0.0343218961	type1	5984.7372090922	0.0218413385	0.0754909579	type1	2365.5767353417	0.0717339549	0.0740385338	type1	6543.2027347634	0.1564243249	0.0244197559
type1	2782.1241543922	0.1101056902	0.1075667534	type1	5953.6214798849	0.0830829801	0.0094893969	type1	2154.5904716356	0.1785446756	0.0212628473	type1	2406.3678962879	0.1435153941	0.0517569164	type1	3565.5637287362	0.0403734721	0.1513995537
type1	3060.7754588082	0.1115470332	0.0077651806	type1	6499.8238539285	0.02060979	0.0697395051	type1	3716.2520925279	0.1576269786	0.0367046978	type1	2108.4453015858	0.0562158822	0.0100445584	type1	3668.498728257	0.1151817529	0.0962574567
type1	2348.0106527504	0.0461132901	0.0365494428	type1	2322.6464840213	0.0983494839	0.0584479179	type1	2883.9630641669	0.138612142	0.0432243828	type1	1983.1302950724	0.123328151	0.0783766309	type1	4654.092119877	0.1225489968	0.0486181567
type1	2926.983100647	0.0542312593	0.0298049782	type1	6156.7521665409	0.0597346956	0.0243906977	type1	2514.6771648183	0.2230556091	0.0216443232	type1	1741.4372508289	0.1192263804	0.0917295367	type1	3891.3800403616	0.0395767635	0.0661491693
type1	2233.1796323412	0.1129355595	0.0295340355	type1	1991.4817389336	0.0341254244	0.0486169687	type1	3772.248211258	0.1510410693	0.092714447	type1	2893.6308270218	0.0603431148	0.0222781162	type1	2934.504354303	0.0553684743	0.0955749872
type1	4811.4144931556	0.0566943798	0.0586022057	type1	4028.5435768328	0.0884844609	0.013116985	type1	2349.6824212804	0.1374999312	0.04318832	type1	5147.574734389	0.1069686492	0.0358340026	type1	2911.5592288282	0.0170842315	0.0875820475
type1	2428.1747152479	0.0338530332	0.0962845193	type1	2981.5714223516	0.0543147457	0.0309087244	type1	3824.7492438344	0.043637505	0.0437683511	type1	2793.1942895032	0.0286930974	0.0872062453	type1	3695.4394329435	0.1532303909	0.0556268572
type1	2162.3582243072	0.0452779183	0.0647694911	type1	3554.5645075861	0.1291198873	0.0072632057	type1	2346.6873404199	0.1219676343	0.065733497	type1	2230.0467803851	0.045108031	0.0314764602	type1	2991.7897062222	0.0213674002	0.0278705607
type1	3019.0930686784	0.1195262788	0.0104267776	type1	3950.5849963767	0.0446214162	0.1201456659	type1	2160.2689690016	0.0632299751	0.0172583586	type1	4768.8765865537	0.1548385845	0.046478907	type1	2834.3957373576	0.0879155845	0.0815629707
type1	2846.6906431795	0.111810555	0.0026109985	type1	2173.4824097547	0.0479395963	0.0134445057	type1	3822.0756492286	0.0721687285	0.0862881149	type1	2181.0546967284	0.1459429562	0.017952201	type1	3007.8317151891	0.1430773623	0.0075502775
type1	2370.4020988698	0.0225074537	0.0089705875	type1	5107.6789410575	0.030507158	0.0048171413	type1	4237.8812015429	0.173161189	0.0919398356	type1	3268.9619255813	0.0388176682	0.0944247294	type1	2335.4754668814	0.0896220956	0.1476576535
type1	3903.3127457226	0.0707806339	0.0832544777	type1	2795.2904365245	0.0885779544	0.039544588	type1	2189.3954424283	0.081012128	0.0103232618	type1	2388.9564583169	0.0926959877	0.0055161337	type1	2429.4902594606	0.0673582602	0.0581281607
type1	2334.795570017	0.0486715945	0.0134666521	type1	3594.6101896874	0.1633574999	0.0523604593	type1	5090.6304366658	0.0272807125	0.0135222024	type1	3020.9631004594	0.0566022495	0.0134053003	type1	2405.1409009996	0.086134877	0.0591971914
type1	6121.8805100565	0.2267467632	0.036422666	type1	3587.6914886598	0.0384583344	0.0725809507	type1	2121.4806231052	0.0393011991	0.0344862202	type1	14149.5456572597	0.2199633819	0.0116736046	type1	6418.7884402676	0.1558848445	0.0628469249
type1	2111.2980760243	0.1383803267	0.0778753348	type1	2310.8090138926	0.0911175783	0.0132223011	type1	2151.5896023921	0.1287461253	0.066446368	type1	6094.4683592883	0.1405354804	0.0150820919	type1	3684.8085407486	0.1675442811	0.0775431786
type1	3892.2433098564	0.0181494561	0.1222903225	type1	5084.3228610569	0.1459367915	0.0771587097	type1	2633.5876787842	0.0215233957	0.0195645008	type1	2353.078592912	0.0519024247	0.044481519	type1	3054.0172525059	0.1309903724	0.0415139356
type1	6156.5845762712	0.1355108522	0.0098794462	type1	2948.141175509	0.2188415724	0.0193375937	type1	6950.2099274003	0.05660048	0.0110909462	type1	3627.6240869096	0.1197128077	0.0420486238	type1	2848.3725320755	0.0737285887	0.0363437269
type1	2099.6328959737	0.1272112633	0.0151974364	type1	3006.7053043705	0.0164792101	0.0237721961	type1	6539.3072156232	0.0477381747	0.058197437	type1	4786.3976823399	0.0308500575	0.0574163754	type1	2304.5732163004	0.0250175532	0.0535997633
type1	3695.8219162082	0.0554716045	0.0473203443	type1	3352.5366575424	0.193864007	0.0288000739	type1	3595.1607640571	0.0728505134	0.044537721	type1	2278.430299422	0.0362520617	0.0969576778	type1	2365.0288934983	0.1547024687	0.0548674775
type1	2796.6781526925	0.0884349651	0.0420836104	type1	2389.9145212805	0.0406639666	0.0478170265	type1	2166.1192381147	0.1028789838	0.0222453108	type1	3734.5560132268	0.0749500134	0.0278356421	type1	3631.9866016411	0.0863137428	0.0113651525
type1	4714.9498043663	0.1252154745	0.0142215811	type1	3505.1872407445	0.2039419093	0.0673552488	type1	2432.5922218443	0.0737809098	0.0480580985	type1	6912.6875506444	0.0887255226	0.0292554527	type1	2193.3087613939	0.0563842425	0.0792964012
type1	3056.0581936768	0.1345457615	0.0401759968	type1	2400.0539481313	0.0554428706	0.0204556146	type1	3049.6554720394	0.0754317008	0.0776648706	type1	2237.8723693666	0.0890991803	0.0493902174	type1	14051.9086256851	0.0469026865	0.0243179158
type1	4283.2159611256	0.0386641897	0.1161170111	type1	2276.7240875004	0.0459418716	0.0358417191	type1	3019.9684453252	0.1569734946	0.1161703078	type1	3915.4551669031	0.193103801	0.0423455031	type1	2918.4168194816	0.0980881046	0.0882380172
type1	8402.1299351558	0.0352551553	0.0415292588	type1	2302.7391097028	0.130421889	0.0642743821	type1	1503.5368532533	0.1412956737	0.0424562155	type1	2346.9706466741	0.0962710746	0.0608106308	type1	1537.0026580163	0.1144059212	0.0429287596
type1	2092.4301638245	0.2135072301	0.0089235478	type1	2324.6605911713	0.1121735547	0.0441120781	type1	1522.7427593236	0.1811736503	0.0789396941	type1	3704.1528229776	0.1048173131	0.0311605088	type1	13892.6512737725	0.0720201583	0.0264592056
type1	2883.1882480517	0.0444541248	0.0203918299	type1	2102.2284100186	0.0680344759	0.0133035318	type1	2155.1058259431	0.1646763229	0.0100809606	type1	3035.6428519003	0.1385221987	0.0104448262	type1	3896.0989639581	0.1220499456	0.115115452
type1	2666.5777161055	0.1465973648	0.022750451	type1	4007.8341232588	0.1138702008	0.0145261046	type1	2130.6559419678	0.1467904393	0.0267024587	type1	2305.3245159172	0.1417415511	0.1677175338	type1	2397.0321623428	0.1422981324	0.0631992836
type1	2156.8284521381	0.1002627726	0.1039411095	type1	4793.4416187094	0.1527207955	0.0577257127	type1	2998.5070640928	0.0705162947	0.0165257049	type1	3285.8916718251	0.0440380785	0.0521597978	type1	3898.7274500753	0.1214384574	0.050402478
type1	2436.8103732213	0.1568837917	0.040034045	type1	6853.5311187702	0.0188739226	0.1259424768	type1	2420.1154869071	0.1403959352	0.0293475173	type1	2538.5252926969	0.0234782647	0.0163227172	type1	1515.3315246671	0.0183384581	0.0306300256
type1	3547.1670720896	0.1266338604	0.0144656403	type1	2892.478900659	0.0720002184	0.0570634017	type1	2098.7705645187	0.0273691827	0.0294193223	type1	4553.4939048498	0.061571423	0.0122072969	type1	4537.2937557989	0.040979607	0.00955042
type1	2091.7835292245	0.0388474108	0.0538536293	type1	2243.609680583	0.0771751399	0.0112810237	type1	2119.0376819397	0.0866422081	0.0515118767	type1	3662.2383810065	0.0412558197	0.1289908406	type1	2753.1083430815	0.0634914584	0.0131257407
type1	3909.7256274437	0.1101696482	0.0726823023	type1	2134.5155077235	0.0987694368	0.0217903533	type1	2932.3836407207	0.1454721478	0.0519314891	type1	3036.4575639722	0.1193759178	0.0991406407	type1	6058.0232315371	0.0770092976	0.0199427217
type1	4302.3765352965	0.1167519616	0.02995421	type1	2160.7510654606	0.2184788181	0.0809775809	type1	2672.4304409231	0.1358723599	0.079840015	type1	2040.9043866057	0.0285156874	0.0145027844	type1	2151.9617687005	0.1056694384	0.0499935565
type1	2379.7343133591	0.070300598	0.0154425493	type1	3686.4457078663	0.0756597423	0.0787122808	type1	4654.6378161268	0.0399281277	0.0613833337	type1	2094.2054230101	0.1420691433	0.0433393245	type1	2891.323604768	0.0691924899	0.0859070667
type1	4655.7991070967	0.1090985176	0.0773931717	type1	2413.7490691675	0.1999322124	0.0486845538	type1	3981.0551553309	0.1020693008	0.1175129547	type1	8387.6104808565	0.0495255856	0.1372094963	type1	2627.1261181975	0.1310388913	0.0645107173
type1	2156.2074357115	0.0322223779	0.0134837478	type1	3971.6087216293	0.0380401893	0.0752682689	type1	2940.2252216762	0.0744365846	0.0187899344	type1	2363.497351198	0.1249380913	0.0932498769	type1	2217.9636559305	0.0749031504	0.0501738154
type1	2160.4851990195	0.0661922462	0.0656366889	type1	2918.3104786932	0.1119631788	0.0541193113	type1	14259.5592863039	0.0610931784	0.0797050488	type1	2576.0963424535	0.0513796199	0.0090604857	type1	3050.62462596	0.1374303832	0.0084931987
type1	6350.2387767457	0.1606694299	0.0437673537	type1	2340.08052538	0.1587620374	0.0174097603	type1	5102.7915138817	0.0681674262	0.1296190635	type1	2626.4709819528	0.0320480004	0.1528914617	type1	2048.6685594269	0.1721168227	0.0799256285
type1	1739.5990060128	0.1484108274	0.0443160782	type2	835.9181321403	0.0876794137	0.1257098265	type1	4613.5783590505	0.1724757474	0.077941805	type1	3766.6664716306	0.0228011611	0.0317384286	type1	3815.520971042	0.0845287925	0.0579468855
type1	3780.6608548071	0.1383655729	0.0762506424	type2	1023.9322617886	0.0453160829	0.1221395146	type1	1977.5937680328	0.0488452958	0.1348338709	type1	2284.1732309666	0.0332186468	0.0524918237	type1	1749.2274315021	0.0735439697	0.0874626485
type1	2032.18564415	0.0833025881	0.0179760258	type2	1105.0747137675	0.105571297	0.0648401465	type1	2002.4844834868	0.0851099275	0.0124071151	type1	14011.389718219	0.0421832681	0.1013971124	type1	4007.8335664031	0.0303452067	0.0109343601
type1	2030.7812203047	0.0245441875	0.0583789944	type2	473.3009858763	0.1216411083	0.0230932662	type1	2019.7118899761	0.1795465185	0.0291206216	type1	2246.7240107543	0.0937795103	0.0068669714	type1	2999.2783404232	0.0707746213	0.0130433764
type1	2306.1757615015	0.1200457017	0.087323098	type2	961.2176927768	0.014704855	0.0849656712	type1	2790.6230449513	0.1274194312	0.0949804753	type1	2243.1385639378	0.1247849695	0.0148815925	type1	1491.5415886115	0.0694919173	0.0203789489
type1	2947.6064533736	0.0605818447	0.039019833	type2	1396.2527689918	0.0764285565	0.0251505209	type1	1513.1960355039	0.0820532084	0.1156951516	type1	2770.1862664272	0.1656064022	0.0559386509	type1	3524.1115608868	0.0252812366	0.0232293858
type1	2352.4794344865	0.0837664877	0.0267488035	type2	1439.576088419	0.0834166069	0.1539262384	type1	2017.421855886	0.0650477869	0.028663189	type1	4032.9511815142	0.1115885039	0.0088841629	type1	2689.1266309638	0.1488007316	0.0379284083
type1	3055.7425568568	0.0929419671	0.0204190272	type2	1702.8936431336	0.0608285769	0.0040546557	type1	2872.8671756913	0.0328588976	0.1370382947	type1	6831.3224203917	0.1745995898	0.0263082513	type1	2292.0347388357	0.1040983678	0.1704896208
type1	4030.2099694672	0.1327135282	0.0123931303	type2	1098.3945659914	0.0383908121	0.04257686	type1	2139.2191887043	0.0382081885	0.0104288849	type1	3511.5292257875	0.1162188316	0.0379180123	type1	6858.7756937494	0.117412558	0.0993180065
type1	2423.2649598559	0.2362522113	0.0212340459	type2	881.7873844466	0.0162029213	0.0560280367	type1	3908.665743948	0.0833321102	0.0402214604	type1	2463.5317679946	0.0602954088	0.0502013622	type1	3656.2060056771	0.1443165688	0.0872128466
type1	2341.0351100466	0.1338350643	0.0168313152	type2	1600.0143770146	0.0167439254	-0.0013840672	type1	3886.225225155	0.1655095969	0.0666884507	type1	1778.1817381138	0.1500715607	0.0136185883	type1	2402.3009695494	0.1791122868	0.074148087
type1	14135.1811456168	0.119988211	0.0348724802	type2	1564.8712247654	0.057274325	0.0151431807	type1	2810.7918311866	0.1113813356	0.021526204	type1	2029.0182486287	0.1861801963	0.1172821833	type1	2503.5847042758	0.1097741824	0.0380008666
type1	3588.6387101993	0.0240611119	0.0256776082	type2	815.984547804	0.1122199489	0.0412015641	type1	2152.1430786212	0.0742690828	0.0650001466	type1	8305.5278641864	0.0465672297	0.0166730308	type1	2260.1970378714	0.0378009677	0.0412129357
type1	2272.6077070703	0.0435701145	0.0276466656	type2	360.0835636151	0.0969899475	0.0075330392	type1	2896.0538429096	0.1142044843	0.0411337647	type1	3681.5099403577	0.130710005	0.0166242589	type1	2829.8329282453	0.0394834969	0.0398016664
type1	3934.9639495713	0.0780402462	0.1106524666	type2	349.5891997068	0.0811478543	-0.046504167	type1	3083.8405759562	0.2989102998	0.0161350753	type1	2433.465953332	0.1094396265	0.0225999114	type1	2183.0887080962	0.0803982361	0.071657407
type1	2150.7435407448	0.1469636038	0.0642341408	type2	571.6772600287	0.0451711483	0.0453579856	type1	3303.5328763544	0.2142316118	0.0411414671	type1	3666.962635067	0.1282957319	0.0487140323	type1	2936.0997534342	0.0835884356	0.0203952734
type1	1518.2506427279	0.1364351096	0.0085426065	type2	1422.2211055043	0.1380383816	0.0481459868	type1	2655.7408662832	0.0816627087	0.0462636092	type1	2458.3936280279	0.1061093232	0.0988403581	type1	3083.9044923998	0.0646013954	0.017243232
type1	2142.1934934212	0.028479008	0.0952616269	type2	572.1588265081	0.1010006294	0.0052428384	type1	2507.6944012207	0.11411651	0.0458647723	type1	2480.5915389076	0.1336762643	0.0665446162	type1	2462.1342130766	0.0448860842	0.0041502022
type1	2928.9488733149	0.0606385682	0.0198766781	type2	851.0130627271	0.1050967154	0.0560816685	type1	2145.4019293396	0.1184061804	0.0236463782	type1	2950.6236952436	0.0244400583	0.0414962134	type1	3575.7502210494	0.2137322771	0.1322560194
type1	2137.6239601566	0.1198248783	0.0428799374	type2	573.4649552732	0.0956035854	0.0207534795	type1	3953.777253666	0.2730922501	0.0056624626	type1	2932.8887680276	0.0276333391	0.0684600141	type1	2339.1005910645	0.1025206636	0.0181965557
type1	2115.4496155508	0.0322885988	0.0307144905	type2	1686.5087169963	0.0868756496	0.0203670466	type1	2170.2332937669	0.1450644116	0.0140584795	type1	1759.9409998297	0.0405010647	0.0215264226	type1	2425.4737522676	0.0576339945	0.0168779328
type1	4749.1779293106	0.1335427473	0.1234952182	type2	837.0336269716	0.1247788995	0.0206750775	type1	2285.3261364571	0.1485537292	0.0261724706	type1	13903.2160678138	0.1475897247	0.0352272629	type1	6420.3986406248	0.0353686407	0.1392102623
type1	2180.1865018281	0.1659795051	0.0588530959	type2	831.6290572829	0.0854567471	0.0041902179	type1	2189.4711629555	0.1181489424	0.0219545072	type1	3579.7125515426	0.0870917289	0.0133991996	type1	2086.0178439027	0.0710056398	0.0118587743
type1	1524.765219664	0.1541065593	0.0319303805	type2	821.5247109205	0.0659548062	0.0103120052	type1	2878.2084502176	0.0741437822	0.0923532068	type1	5041.8632724617	0.151482775	0.0337706518	type1	14062.4690940991	0.0471039864	0.0018869995
type1	3665.4339733518	0.1070407237	0.0463174772	type2	467.4790636084	0.0400260064	0.1265839115	type1	2154.8369970863	0.0995907027	0.0828187457	type1	2955.2811041742	0.0588122288	0.0241494097	type1	2096.9022539094	0.0818455089	0.0637072781
type1	4722.9395572478	0.0992594893	0.1431996059	type2	807.7578238798	0.1386101	0.0164140478	type1	2302.120094539	0.0662227819	0.080248402	type1	3031.1515364775	0.1562080404	0.0230164229	type1	2985.7851555577	0.0709087661	0.0621430039
type1	4679.6455718668	0.0440653606	0.0849679767	type2	1090.3892297369	0.0994055587	0.1120955281	type1	2399.77643285	0.0530290543	0.0459943565	type1	6361.9736540469	0.1407715905	0.0208162524	type1	6422.5081533403	0.2165671294	0.0416650779
type1	3055.6535068916	0.0790629905	0.1308770661	type2	631.9012879374	0.0263393961	0.0036443626	type1	2366.0684007434	0.0476302153	0.0286311723	type1	5974.4104723783	0.0252418323	0.0118453438	type1	2280.442278547	0.0732736133	0.0277630149
type1	2428.3479060003	0.1725636751	0.0566160181	type2	812.8701909162	0.0879200284	0.0721176212	type1	3907.0531056316	0.0603276555	0.0729977244	type1	4591.7753360364	0.0313768813	0.0545920914	type1	2350.0193522154	0.0292115204	0.0680726883
type1	2767.567605609	0.105450573	0.0183733928	type2	1000.9985484496	0.0668868078	0.055392351	type1	3301.4898037946	0.0369264276	0.0835977552	type1	2643.8229932015	0.0477483116	0.0322584942	type1	2114.7070242918	0.0677854712	0.1120207405
type1	3697.0967236011	0.1233368923	0.0858948037	type2	1224.8656277564	0.087537056	0.0326852732	type1	2982.9549824081	0.0718504174	0.0471911669	type1	1760.2590768408	0.0281203754	0.0719956446	type1	5987.0003132964	0.0521192788	0.0499292546
type1	2408.2561187946	0.1620498867	0.0499709945	type2	1335.454829493	0.0833612524	0.029711622	type1	2412.4529198066	0.1645951807	0.0796105777	type1	4656.5654162413	0.0950733859	0.0186818067	type1	2989.4187303347	0.1513700474	0.0128844266
type1	2117.1588814643	0.0285149812	0.0227191882	type2	1398.439747907	0.1518055978	0.0381003621	type1	2240.5162273693	0.0565601834	0.1215761873	type1	2340.7855632665	0.1759838875	0.0168368243	type1	2146.7428986844	0.0329352343	0.0620106222
type1	8238.9466054244	0.12545601	0.0906360133	type2	1076.0355119157	0.1230797503	0.0417180359	type1	2443.1918145367	0.130894968	0.1582666686	type1	3031.6176530227	0.0850615068	0.0180977549	type1	2226.3173351889	0.0910823266	0.001734571
type1	6057.4779744547	0.1090531296	0.0043564342	type2	633.4072713649	0.1114805629	0.0444714879	type1	1982.4592195913	0.0517135811	0.0213839722	type1	2142.5236456427	0.1431939426	0.02938731	type1	2266.653586947	0.105999042	0.1144136255
type1	2962.7437709874	0.1265762349	0.03039791	type2	1205.2388005398	0.1480822287	0.0647832517	type1	2452.7607188337	0.0838578813	0.0074144054	type1	2461.725497704	0.1578398084	0.1133864208	type1	2011.7989407532	0.0513290766	0.015879531
type1	2088.0670995093	0.1095269058	0.0261277168	type2	1030.9108766612	0.1038819587	0.1186227708	type1	2308.8293281936	0.1074616179	0.0093232274	type1	2819.8520953395	0.1018114365	0.0427162775	type1	2144.8490019899	0.1476385906	0.0586424679
type1	8347.2232754537	0.0515874962	0.0128923249	type2	986.2104648538	0.1298776641	0.032839912	type1	3040.2370975083	0.133128874	0.0854778265	type1	2948.2129046771	0.1318270309	0.0202065338	type1	4268.0269201438	0.1149785164	0.0291187053
type1	4165.7117286708	0.0735297521	0.0368497764	type2	1051.4680782787	0.1291557281	0.0097406927	type1	3894.2792891193	0.1573447117	0.077414934	type1	4675.7297977445	0.079228249	0.0234348825	type1	2431.5361461548	0.1536904536	0.1189076059
type1	6494.2676354391	0.1750076386	0.0087320607	type2	567.6318104173	0.0795398844	0.0245572301	type1	2443.9995031317	0.059850011	0.014703161	type1	6902.3690123707	0.1187201142	0.0043243834	type1	6038.181249306	0.0592965679	0.1376336482
type1	2877.8142972157	0.1534788686	0.0657258466	type2	489.7656165517	0.1251216568	0.0637062262	type1	2278.1611846254	0.1448234193	0.0748851002	type1	4659.9115715839	0.0225540883	0.0468261513	type1	3545.5845479619	0.1119123552	0.1104372981
type1	6038.5279806329	0.0293603414	0.0208352947	type2	1570.1789791103	0.0815829107	0.0098362564	type1	5964.2055163292	0.1499585537	0.013884242	type1	3999.593673745	0.0718004555	0.0043044856	type1	4807.8740729905	0.2371441363	0.0228346758
type1	2852.66961564	0.0758961704	0.0146290213	type2	636.7800183825	0.0830666015	0.0366417997	type1	3754.4741134462	0.1692403853	0.1371262337	type1	2435.6141605745	0.0362657021	0.0712456468	type1	2192.7886707783	0.0810100906	0.099551678
type1	2162.6159359591	0.1838976038	0.0528081045	type2	753.3545923207	0.1516901668	0.0048082456	type1	2965.842540964	0.1003584096	0.0105338703	type1	2356.01791687	0.1878232644	0.0291947967	type1	3284.5192706817	0.1004382165	0.0063043582
type1	2481.7964011807	0.0858492274	0.1241506969	type2	664.5242653237	0.0876286536	0.0017565511	type1	2474.4742088673	0.0454308944	0.0854083557	type1	4024.2236052635	0.0963792936	0.0856418939	type1	2999.4351949908	0.0829813219	0.0761417798
type1	2282.3950059452	0.1045770448	0.0698798125	type2	1726.2142222422	0.0610298861	0.0291307875	type1	2162.538687466	0.1791576252	0.0342484895	type1	2051.2841193704	0.0945869886	0.0046817355	type1	2936.8034241667	0.0251651276	0.0351259871
type1	2969.7580238689	0.0438728058	0.1147179344	type2	1335.7581194832	0.1357774317	0.008040835	type1	5110.8145615444	0.0323766591	0.0047468017	type1	2484.9060301341	0.0189209934	0.0519457956	type1	3612.5650109464	0.1158570428	0.1281046053
type1	13922.546723427	0.0862725117	0.0100183755	type2	568.7118408536	0.0154159966	0.0476397642	type1	2425.2561528655	0.0659677372	0.0265374354	type1	4744.324729332	0.0248915226	0.0252991959	type1	2425.2241869099	0.1720177853	0.1082344806
type1	2826.1153388899	0.0333535191	0.094392263	type2	705.0053518634	0.0311559099	0.0069245889	type1	2904.3671558452	0.0217099862	0.0769192524	type1	2344.7958882733	0.0595420166	0.0335480787	type1	3923.6792498156	0.1115149566	0.1088123354
type1	3103.305719373	0.1055572626	0.0191541389	type2	879.4966959269	0.1432727211	0.019467574	type1	2143.0597539451	0.0280601475	0.003876052	type1	2130.5595453725	0.0206587126	0.0087763167	type1	2263.4185296921	0.1785303093	0.0117286011
type1	4620.1294672309	0.0861182781	0.0614186407	type2	853.6239010651	0.1297455334	0.0077554931	type1	3037.2237267135	0.0745775639	0.0067341382	type1	2385.2070632199	0.0999532188	0.1163560226	type1	3930.7012637075	0.0438883099	0.0086952222
type1	3005.225573887	0.0302336958	0.0178202788	type2	1332.6161979274	0.0313892482	0.0577536382	type1	6551.8378111227	0.1850399886	0.0059644998	type1	5993.6300412958	0.0693846679	0.0405774264	type1	13886.2267898754	0.0816390791	0.1217547579
type1	3510.8193533748	0.0350882232	0.0889459649	type2	465.0876764827	0.0829253813	0.0349513562	type1	2362.7102548956	0.0735229116	0.0570854567	type1	2887.1828109004	0.028546055	0.1152120149	type1	2885.4198625485	0.1121219657	0.0091181557
type1	3549.0521898617	0.0308181589	0.0984532788	type2	808.3472267827	0.0649788178	0.0332429408	type1	2933.0858193897	0.0148026981	0.0466488618	type1	4014.9924679245	0.1148728668	0.0697021632	type1	2247.0837929833	0.0447397444	0.0462807977
type1	14253.4058905986	0.1017668739	0.0271669577	type2	1036.6396356004	0.0901602461	0.0890324364	type1	2529.0853660889	0.1252584639	0.0220869712	type1	2114.2269235848	0.0310082239	0.0223373646	type1	2529.5830662737	0.1021665611	0.0256973279
type1	6097.3193436765	0.0228711697	0.0316676966	type2	1377.9895179231	0.079818808	0.0094376908	type1	3365.9857415239	0.0620917819	0.0068220024	type1	2183.6779665232	0.0565869883	0.08592929	type1	2330.8478484253	0.0965906718	0.062596515
type1	4626.088517539	0.0203367701	0.0697468932	type2	798.569356245	0.1171691484	-0.0030161458	type1	1520.7244029253	0.043046397	0.073903215	type1	3006.9078039662	0.0671214312	0.0123156229	type1	1992.3502846422	0.1302846619	0.0592670695
type1	2407.2600192129	0.0569378183	0.0486152939	type2	948.4706631137	0.1054597945	0.0444536253	type1	1485.2712413824	0.11134388	0.0170708255	type1	3973.5499703625	0.039390906	0.0276590818	type1	3351.4157089391	0.1183635732	0.0311619934
type1	2774.9129933644	0.113425116	0.0667574717	type2	1630.18435719	0.1233033903	0.0242196638	type1	2541.7732742741	0.1104408378	0.0372252469	type1	3516.5449439748	0.2530366314	0.1520882715	type1	3900.955164526	0.1144269846	0.0466231186
type1	2677.669508289	0.0256722758	0.0370245747	type2	1676.0819366266	0.0268498143	0.0559706974	type1	4662.1015655071	0.0731760804	0.0106447868	type1	8272.5483777425	0.1331731376	0.0841523812	type1	2220.9581425244	0.120593504	0.0400189992
type1	3055.6981175343	0.029829606	0.0754678005	type2	1686.8172145006	0.0711469956	0.0333906294	type1	3370.8206228712	0.0707993001	0.0584474758	type1	14159.4197092001	0.0296171169	0.0262302017	type1	2664.1724505216	0.1483020212	0.0277977441
type1	2029.7366772659	0.0221039891	0.0267745764	type2	635.5563813073	0.0505713493	0.0059342664	type1	2131.4413171685	0.0223809932	0.1475164115	type1	1538.1906638929	0.0406848579	0.1020379929	type1	3024.6766052659	0.0768043086	0.0187778767
type1	2480.4191517201	0.0788669459	0.0026041591	type2	658.3638246199	0.1071388084	0.0049404346	type1	2014.8416604264	0.065959517	0.0131503126	type1	2060.37115943	0.0179014661	0.0264642103	type1	2799.0178856285	0.1169561702	0.0330263045
type1	2121.9025142108	0.1301418475	0.0599061314	type2	1390.8539278741	0.146857238	0.0305675041	type1	3051.8110525826	0.0490942052	0.0832993509	type1	2989.6178607822	0.0220985504	0.0430182654	type1	3915.4880917332	0.0405769518	0.0731017366
type1	2095.3909860158	0.0423306032	0.030276585	type2	576.9652038984	0.1751576312	0.0183258549	type1	2445.8310501926	0.1166188466	0.1190294957	type1	2303.9602059607	0.1244582344	0.0070497707	type1	2255.8179479526	0.1368681635	0.066622044
type1	1785.5995539657	0.1605437047	0.1704242713	type2	1232.7774420892	0.0396981072	0.0601922804	type1	2410.0914544431	0.0350053244	0.0597649633	type1	3043.3586432813	0.030718153	0.0240630008	type1	1993.2828710769	0.047338118	0.0499599161
type1	2124.4318311867	0.1147973028	0.0576438207	type2	1005.4210072252	0.0420171452	0.0993608778	type1	4777.3156496501	0.1263173226	0.0651381318	type1	2138.4457356216	0.0172277257	0.0171864219	type1	3040.562418487	0.1065056069	0.0158794127
type1	1494.6505609689	0.0392458084	0.143773215	type2	1673.9523676618	0.0398911586	0.0355600079	type1	6780.579600684	0.1394633811	0.0681965942	type1	2757.0307217112	0.0765286588	0.036078605	type1	2983.0540493596	0.0697134396	0.0485093555
type1	2985.5512230676	0.0673357107	0.0946791122	type2	665.4960765947	0.041409068	0.0507695273	type1	5037.1745681906	0.0669031933	0.1381213106	type1	8422.480426102	0.0835581003	0.0613241336	type1	2395.6016847402	0.119996625	0.0274606184
type1	4983.3363596905	0.0534076137	0.0021267141	type2	1112.8090958266	0.0391098491	0.096800682	type1	2417.8171587767	0.0827125646	0.0353530555	type1	3023.823605982	0.0528387975	0.0060156454	type1	2891.0467475046	0.0774106561	0.1167171415
type1	2128.4622162526	0.0553915733	0.0880675727	type2	771.9824348325	0.0192432738	-0.0228941554	type1	2120.0890498258	0.1985060912	0.1406124173	type1	5946.1268394099	0.0348160437	0.0164160655	type1	2128.7649288018	0.1566994712	0.0378393161
type1	2160.9131136752	0.0631215934	0.0484043038	type2	968.0843483246	0.0188277131	0.0014688066	type1	2495.0290565327	0.2180721029	0.0495011171	type1	3068.7822855241	0.1643500827	0.0217680963	type1	1739.960478416	0.1536902776	0.0598847127
type1	2355.4407382176	0.1556465932	0.0661799766	type2	798.5203778819	0.1062776883	0.0210753476	type1	5957.7282583098	0.0294470727	0.0503516164	type1	6839.1951425006	0.0404253494	0.009468931	type1	2282.3566302185	0.1080331707	0.0917295272
type1	1521.5447572976	0.0799816263	0.0951537359	type2	1370.7023018074	0.1284419314	0.0166136736	type1	2454.7352864827	0.0795505962	0.0956263313	type1	3925.9788125175	0.1193602669	0.0459142294	type1	4656.2733103222	0.1249083651	0.0586387183
type1	3043.0985873457	0.0905858513	0.0263397441	type2	849.6309318852	0.0785114471	0.020686812	type1	3039.2868362564	0.0669544223	0.0059483545	type1	6159.1808019788	0.0361540228	0.0036470449	type1	2106.8914343871	0.1181325988	0.0291836947
type1	3686.7539686198	0.0920696202	0.0562677846	type2	1095.2491650268	0.0815199754	0.0041244076	type1	3858.6352018419	0.0617108406	0.1169798648	type1	2438.026485855	0.1022412579	0.0222691579	type1	5105.671521373	0.0818954056	0.0330998224
type1	2406.7036489246	0.0497238042	0.0289323476	type2	1420.1696152139	0.0860106539	0.0447988396	type1	4644.9896609152	0.1296571329	0.0343644076	type1	2262.3484254502	0.1232786302	0.0695449441	type1	2357.6659883154	0.0222964556	0.0527380017
type1	3757.0879478834	0.0797489665	0.1143697877	type2	1072.0297030529	0.0471682487	0.06378346	type1	2246.5056093584	0.1903198421	0.0230265603	type1	2804.2161052183	0.1550319951	0.0238996764	type1	2285.1078467967	0.139585291	0.1088357574
type1	3002.9875112544	0.0278214998	0.0728175862	type2	974.5164592997	0.0570596536	0.0139616946	type1	2654.6177387929	0.0863718938	0.0581605053	type1	3685.3310785634	0.0634392678	0.0491075556	type1	2928.0547497274	0.161636795	0.0469364539
type1	1512.3660753578	0.0271762288	0.0212905305	type2	892.2599352313	0.0793035275	0.0184262575	type1	2988.728039062	0.1191578825	0.1328184	type1	2187.1839298626	0.1029232422	0.0208834894	type1	6562.8878825359	0.0810668599	0.0110775347
type1	2004.2018684579	0.0576433763	0.0843488908	type2	819.351120979	0.0910578048	-0.0014817865	type1	2249.9515547284	0.1493255635	0.0073336514	type1	2115.698707175	0.1016723596	0.0518194832	type1	4806.5433910862	0.0841663108	0.0283053751
type1	2654.3364231197	0.0267593812	0.027090056	type2	831.0026053576	0.0330857225	0.0053038554	type1	6798.9117144671	0.1305601317	0.0433733095	type1	6930.9252979401	0.1359606474	0.0341546664	type1	2532.609647926	0.0405973391	0.0469368255
type1	5052.2970342927	0.0442358651	0.0670927496	type2	362.2509306859	0.0632613562	0.125052436	type1	2899.451881832	0.0693171867	0.0173317135	type1	2137.5587153632	0.1815837529	0.0163156474	type1	3660.6006933581	0.086651511	0.0258012891
type1	2143.7211694911	0.1340052181	0.0128449122	type2	573.7909566459	0.1217458248	0.0624728083	type1	2033.6069990189	0.1007804649	0.074951944	type1	2159.3385597109	0.1164335602	0.0167296522	type1	1535.7585308698	0.0785604389	0.097277419
type1	2310.9162069782	0.0169955876	0.0153935101	type2	1547.8256501929	0.0796744591	0.002021801	type1	2452.0470917577	0.0878866644	0.0077939691	type1	1997.813259966	0.0670022835	0.0839776285	type1	4667.9871614365	0.0279672114	0.0532366275
type1	2052.1954411144	0.0175994377	0.0033883807	type2	981.3366377856	0.118247348	0.0844196805	type1	2023.2171384673	0.0951150925	0.0734455933	type1	2159.7856169213	0.0358568898	0.0137409343	type1	4752.6535415254	0.1277301943	0.0367001554
type1	2345.7884776908	0.0585053058	0.0175249058	type2	584.20850019	0.0176526045	0.0695269891	type1	3320.7187407861	0.1504455147	0.0457770944	type1	1523.7754247518	0.0589769518	0.0059477105	type1	3587.8633422063	0.0878038819	0.0198626957
type1	3068.4538078346	0.0244871988	0.058942948	type2	1558.3999404691	0.1388698803	0.0497227892	type1	2266.264780154	0.0732915855	0.0410472751	type1	3602.1610391383	0.1594720917	0.059574551	type1	2313.7159429883	0.043000613	0.0781578779
type1	2913.1100481995	0.0821690405	0.0341047927	type2	1393.5882263383	0.1116392183	0.1540017318	type1	13921.066414907	0.1571986148	0.0817264913	type1	2342.3427893117	0.0331145729	0.0514285182	type1	2375.3085011791	0.0845742438	0.0117909254
type1	8439.0581548328	0.0748319972	0.0835207265	type2	1343.7714002107	0.112357124	0.0326518036	type1	3090.5699651765	0.0680280925	0.0687288972	type1	3727.1780577585	0.0311879242	0.077458267	type1	5033.0721726488	0.111107275	0.1580886966
type1	6973.960106192	0.0976459931	0.0068481648	type2	641.5224208794	0.0621888473	0.0006349004	type1	3073.1535060762	0.1656822324	0.1562346266	type1	2974.700884278	0.1451618205	0.0817051279	type1	2098.1575328209	0.1066918986	0.026246935
type1	2120.9063804109	0.0993278243	0.005427883	type2	1023.9112690657	0.0979979947	0.0189447462	type1	4737.8669217068	0.1308688662	0.0111942541	type1	3870.8738573252	0.134072325	0.0405985303	type1	4157.8341721448	0.1288059111	0.0921765079
type1	4736.5501424617	0.0308152001	0.0422858688	type2	669.3132899133	0.12788364	0.1226894094	type1	5061.5840938234	0.2083901684	0.1185286834	type1	3031.4145855726	0.1735237027	0.1147841339	type1	2242.0765950092	0.0985892604	0.0093456184
type1	2925.4311019943	0.0290269945	0.0956428614	type2	627.4371850089	0.0477475529	0.0603154889	type1	2170.1411951976	0.1069467888	0.0925212875	type1	3673.2974512145	0.143918867	0.0236524787	type1	2171.0065920545	0.0710292018	0.0116264906
type1	2900.0733470455	0.1429653838	0.1252886442	type2	997.4220309443	0.0237785388	0.0475746733	type1	3902.8363564719	0.0471639303	0.0329471169	type1	8412.600549031	0.2784728129	0.1103616346	type1	2295.8860375951	0.0360928957	0.0169241548
type1	2387.7623257128	0.0642863771	0.0108836419	type2	638.3622689913	0.0395272639	0.0079536164	type1	3651.7413364898	0.1383982162	0.0220757158	type1	2835.1850172704	0.0848579425	0.0278672026	type1	3931.5873538615	0.0952540038	0.0475628437
type1	1977.9300804264	0.0627776222	0.0616491848	type2	352.2086797501	0.0634864258	0.0290649193	type1	14159.867155035	0.0821295875	0.106150158	type1	2509.3305771433	0.1173464527	0.1236559051	type1	2425.0264607386	0.1376357219	0.0190440941
type1	1537.40965195	0.1096554725	0.0768811218	type2	817.7416034186	0.1513532734	0.0829312071	type1	2187.4583259039	0.0353714471	0.0062887905	type1	2942.651254161	0.1391661973	0.0206808991	type1	3736.2018077744	0.2349059083	0.0773888395
type1	1530.1519907137	0.0616831473	0.0181738617	type2	876.4019742028	0.0127117127	-0.001691541	type1	2225.3944009847	0.1324200929	0.1350547476	type1	2109.223754906	0.0402983289	0.0291031276	type1	4786.4532927435	0.0252160443	0.0110326578
type1	2269.0779819417	0.0581693453	0.1122793315	type2	490.3571881765	0.0848495795	0.1410502335	type1	3109.476341878	0.0989898854	0.0564918288	type1	2367.406070567	0.0147419289	0.0565963741	type1	2435.6883239842	0.165768609	0.0262475344
type1	2484.9196373076	0.0900453452	0.1335766583	type2	1069.9980069017	0.0185684761	0.0871253104	type1	2359.5330184964	0.1453722645	0.0327613515	type1	2402.0328104619	0.043287818	0.0999662514	type1	1497.1141299386	0.0519079023	0.0162142321
type1	3024.1260261597	0.2104492631	0.014535973	type2	1223.8702648167	0.0616100699	0.0414823349	type1	2166.5601931079	0.02969274	0.0144133541	type1	4567.7059793938	0.0347893945	0.0933115877	type1	2115.8125841463	0.11809538	0.0314056787
type1	2780.223410866	0.0725015657	0.0444770093	type2	812.5395706434	0.0850841641	-0.0046255954	type1	2169.3117941859	0.0475101926	0.0621924872	type1	2210.530676202	0.1879106094	0.0831981072	type1	2756.6186868967	0.1052395146	0.144039436
type1	1724.3548722899	0.0287925458	0.0312788493	type2	955.7468757727	0.0621612236	0.0422588498	type1	2300.657736972	0.1090734802	0.0349813759	type1	6876.1101250602	0.0387445431	0.0358952607	type1	2100.2282241874	0.0440142737	0.0322742144
type1	2491.5272051952	0.107513196	0.0559665592	type2	1414.1633083756	0.043958698	0.0049969473	type1	2991.96315991	0.0908119174	0.0158481672	type1	3969.0301411614	0.0170618875	0.0762996241	type1	2141.1408356521	0.0701978003	0.047454051
type1	2288.0362609067	0.0566743663	0.0468077275	type2	704.8463940002	0.0315303714	0.0482652776	type1	2188.221719776	0.1115836987	0.0118556501	type1	3376.1293361617	0.0699406472	0.0458873183	type1	2350.4135972137	0.0844873674	0.0545818147
type1	2060.7647314262	0.0248884137	0.0169919383	type2	1113.1603665627	0.0797956253	0.0042938397	type1	3861.6291695891	0.1068139685	0.1416205233	type1	6478.5118088306	0.1405552709	0.0225150453	type1	3718.8456497806	0.1760445947	0.1173314211
type1	2147.2820007742	0.0505516218	0.0512541478	type2	576.5943148525	0.0762363378	0.0216678961	type1	3084.6835091355	0.201510009	0.0238246726	type1	2421.2029684035	0.0650408654	0.0909943245	type1	3782.9475251943	0.161349536	0.0195719422
type1	3755.8672094832	0.111066659	0.0203241691	type2	945.2770418433	0.0682026547	0.0067070134	type1	2035.8047598972	0.1035550037	0.006140701	type1	2397.784675355	0.0236885668	0.1154124251	type1	1999.8537182589	0.0997145415	0.0964772897
type1	6349.9326414792	0.0195491801	0.0996338861	type2	1451.2118059102	0.1375180875	0.0446074055	type1	2284.0420450867	0.0921605923	0.0720714258	type1	4806.4309934716	0.0660055449	0.0089485855	type1	4686.5168366886	0.0310198917	0.0405301472
type1	6857.2992489194	0.0615348497	0.032437508	type2	792.5369698358	0.1188923128	0.0127208911	type1	3872.177174719	0.0789931293	0.0441521857	type1	2625.5466850523	0.1273929687	0.0992442671	type1	2150.764211163	0.0871618696	0.0464549623
type1	3062.9921643799	0.0932808414	0.0197409514	type2	361.4132183687	0.0146503184	0.0558134129	type1	5073.1139046958	0.1832643123	0.0823088115	type1	6766.9796999702	0.2553287325	0.0085454042	type1	8348.5399113983	0.1531927645	0.0140123501
type1	8347.4222696298	0.1085582294	0.0882614538	type2	584.2274803597	0.1088897099	0.0040039214	type1	2310.9573597074	0.0357075489	0.0039678507	type1	2938.485825233	0.0329084444	0.0137351054	type1	2292.3945444196	0.0609787002	0.0708201796
type1	2104.4803762303	0.1188834008	0.0455909044	type2	1636.8416700133	0.1486712438	0.0452835104	type1	3668.7311326411	0.1916356874	0.0807986666	type1	6819.834776144	0.0824363212	0.086935777	type1	3695.5476431731	0.2469754454	0.0166441309
type1	3537.138822563	0.1250664793	0.0413768538	type2	1407.0062665168	0.0816982811	0.0463052282	type1	2169.0185148725	0.0749491919	0.1065209694	type1	2232.2080069868	0.0429717678	0.0334651843	type1	6735.4622993387	0.0579675426	0.0255149193
type1	2091.2519348479	0.0766075605	0.1064819079	type2	1235.3489791834	0.0334680195	0.040464526	type1	4737.1140965634	0.035289683	0.0124448373	type1	2555.3525864529	0.0278109698	0.013828089	type1	2402.675910002	0.0615249084	0.0250158459
type1	6064.0444205229	0.0891975812	0.0722009229	type2	840.8135955099	0.0279196725	0.0345566651	type1	4746.6069638086	0.0576258042	0.0428075032	type1	2196.9593239216	0.0746275574	0.0345103611	type1	2013.2282997916	0.0969449185	0.0201338703
type1	2120.4188434304	0.0870167716	0.0653856365	type2	1212.3575743247	0.0460615047	-0.0027246696	type1	4767.2063757005	0.0460752323	0.0081409137	type1	2298.2352662506	0.0938695993	0.1427493737	type1	13959.6493134325	0.0321453308	0.0731268771
type1	2241.8597617275	0.1403818396	0.1381723443	type2	562.667160098	0.105955287	0.0485098139	type1	1778.2140967904	0.1779163145	0.0762868771	type1	3893.4526093422	0.1228919502	0.0858476083	type1	3515.2578605567	0.1910759829	0.0025930115
type1	3718.9175909206	0.1683328205	0.0340663982	type2	1026.1322727954	0.0304947223	0.0021623518	type1	1526.8894506595	0.1164286208	0.0728223986	type1	1727.3623804277	0.0612803417	0.0638454135	type1	14111.3671309529	0.0850093551	0.0800959264
type1	2938.5125514033	0.1503602114	0.0213792397	type2	1325.0052387984	0.1158866703	0.0260250268	type1	1749.1322960329	0.055499132	0.0965854308	type1	3806.6796757522	0.1205587818	0.0185277455	type1	2187.0285788603	0.0694118252	0.0655761343
type1	2460.0916024154	0.0918857288	0.1321981977	type2	461.2314634512	0.0563806366	0.0547246164	type1	1993.7464297641	0.1237517201	0.0039976536	type1	2496.8346053968	0.0839292067	0.0862281888	type1	2309.8023311309	0.0664854271	0.0505141602
type1	3561.9365652336	0.0592267661	0.0418705513	type2	1012.8024431908	0.1115796498	0.0452471448	type1	2512.8011678686	0.0705332218	0.0904021881	type1	2256.6996507852	0.0381826576	0.0386165483	type1	3723.8809237536	0.1380075013	0.0703333425
type1	2421.2027736011	0.0362614364	0.0717254319	type2	830.7631881245	0.0474503021	0.0523722194	type1	2626.7113884461	0.0922846383	0.0365326279	type1	4570.3119714609	0.0447186989	0.1165573112	type1	2338.5425630078	0.0995129662	0.099110155
type1	3779.7620179977	0.0469532543	0.0758025287	type2	1015.6265899443	0.0461447575	0.0500140415	type1	1540.9506024189	0.026436051	0.0814274978	type1	8299.7659601957	0.0235053974	0.0293727919	type1	1532.0080295787	0.0638558462	0.0560588393
type1	2897.8122430466	0.1128261867	0.056635019	type2	664.2823675563	0.1026339234	0.014573298	type1	4639.4096397924	0.1712472562	0.0624225194	type1	2283.9827842003	0.0875952552	0.0114046377	type1	3281.5661334439	0.043084851	0.0135486347
type1	2427.3634200092	0.0283750624	0.1247029652	type2	823.7978222604	0.0973988381	0.1104638815	type1	3586.0893124918	0.1061373406	0.0107568623	type1	2979.3117569764	0.1285920882	0.0193676309	type1	2154.4803624534	0.1227494957	0.046666801
type1	3102.5474529303	0.1881062157	0.0472042301	type2	1203.3288221437	0.0289791492	0.0378745034	type1	2631.2229960594	0.0448939439	0.0480961802	type1	2426.2578554692	0.0272980221	0.1346661135	type1	2781.0205802971	0.1556711892	0.0339693597
type1	1778.5270767487	0.1054653978	0.0062464273	type2	1221.5911225837	0.0961280884	0.0777535647	type1	2252.4976936387	0.0393766663	0.0035295562	type1	2300.2994057761	0.1584576087	0.0093611177	type1	8500.4542877884	0.1037003398	0.0162149299
type1	2512.5660042316	0.0540811378	0.0519538756	type2	1326.2565788342	0.09051318	0.0559717178	type1	3620.7717004117	0.1135141516	0.0294082183	type1	3718.2427645781	0.1361008837	0.0030217309	type1	2232.4118422875	0.2401350827	0.1127275057
type1	3926.298017714	0.0442893454	0.0421733698	type2	1082.2106195731	0.1069691838	0.0159105665	type1	3054.0484276927	0.0787271743	0.0572994455	type1	3580.1390053208	0.0309960751	0.0093096648	type1	3020.872181003	0.109177404	0.081956269
type1	3931.2930163757	0.1012630662	0.0143292151	type2	1014.2233838052	0.0220591425	0.1214334849	type1	1514.9262356385	0.1263545734	0.0061045548	type1	2534.603144516	0.0193806416	0.0226519393	type1	2850.663186109	0.073622842	0.082253987
type1	2997.7334252466	0.0328906834	0.0510284121	type2	480.5792107783	0.0639977524	0.0411288776	type1	6929.7399315499	0.0994492886	0.0021859194	type1	2176.5186875606	0.1673247623	0.0618953127	type1	3825.4199060368	0.1004780163	0.0383319599
type1	3351.4668980911	0.1550948259	0.014144189	type2	663.2527700645	0.0225780166	0.0026177787	type1	2163.6288013006	0.1600572246	0.0443986154	type1	2200.4929736935	0.0554804276	0.1176775544	type1	2030.9146439184	0.0623033206	0.0369031894
type1	2270.8254783499	0.0511764098	0.0561521961	type2	658.0950023151	0.0741394834	0.0395416928	type1	2166.4902161581	0.090443724	0.1102226545	type1	6121.2321093152	0.1110968134	0.0270643319	type1	2165.8310334711	0.1274693138	0.1051624769
type1	3686.696705222	0.1628923498	0.0645295775	type2	805.0439089719	0.0702532988	0.0955809854	type1	1489.586860197	0.022159457	0.0275781894	type1	2629.5412324217	0.1084031455	0.0649120368	type1	2390.1302447923	0.0238556835	0.0206157886
type1	2400.6498436264	0.1873058834	0.0126531846	type2	1615.6736223956	0.1327346412	0.0367834272	type1	2344.8959609535	0.0819672299	0.0417560387	type1	2166.4277149755	0.150938806	0.0185672837	type1	2109.1453339985	0.1916675138	0.0382026546
type1	2776.1645749155	0.0250586599	0.0381423409	type2	934.0223261308	0.0802227573	0.0269424446	type1	6140.0198773116	0.0925717695	0.0491509627	type1	2350.0944183155	0.0866024067	0.1191063099	type1	4714.2718326173	0.0733516141	0.0608029558
type1	2350.1712005528	0.1509798368	0.0110772748	type2	1486.1329988429	0.0701742158	0.0132502076	type1	4234.3367086154	0.1353768387	0.0022591659	type1	6942.1065166723	0.0890378821	0.0214194446	type1	3035.9737589172	0.0733818993	0.1029605261
type1	6478.3360003117	0.1404666762	0.0060597753	type2	1410.0243710071	0.0459453833	0.0316133228	type1	2266.6482774301	0.0745401909	0.0378191337	type1	3031.2806603979	0.062351552	0.089428547	type1	2150.8216322389	0.1725679318	0.0547708753
type1	3714.4098487737	0.1112143231	0.106685196	type2	1044.1143594154	0.0521857207	0.0456167195	type1	3027.5361780634	0.0790621775	0.0949955089	type1	6331.5996442846	0.1321617867	0.1317287738	type1	3936.43771502	0.129326748	0.0704016259
type1	4664.5043124365	0.0533057435	0.0286088831	type2	773.1158170759	0.1092174287	-0.0025252145	type1	3770.2503444836	0.2144253427	0.0307286832	type1	2114.9613509132	0.0562546649	0.0211112413	type1	2303.8444712746	0.0992610024	0.0691573512
type1	4649.0003761297	0.1345045007	0.0302111113	type2	1020.4202748043	0.0421886126	0.0350728223	type1	2353.7777095455	0.1160038377	0.0838231471	type1	3061.6739862273	0.0786045031	0.0150411647	type1	2403.2472764373	0.0571369312	0.0173624033
type1	2324.838491034	0.1048707981	0.0832747692	type2	1228.2274872753	0.0327552149	0.0035377074	type1	2447.2209313641	0.0337016351	0.0610078405	type1	13973.859585541	0.0594112025	0.0226688681	type1	2072.3122601257	0.0206838495	0.0821565884
type1	2375.8869170293	0.0484337838	0.1322932728	type2	1599.1096945206	0.0973290662	0.1451642668	type1	3928.596849854	0.039933033	0.1441348794	type1	2186.8810316802	0.1526826122	0.0664511128	type1	2550.7208746536	0.1142063577	0.0389816406
type1	2265.3931020871	0.0345801937	0.0253647499	type2	1587.3105310958	0.107855023	-0.0023219275	type1	1769.7320087416	0.0657879098	0.0023936148	type1	1503.3385611466	0.0347675303	0.0717966624	type1	2295.098437417	0.10309939	0.0174787133
type1	3044.0201765998	0.1142884227	0.078617095	type2	1587.7785242186	0.0254641016	0.0974734829	type1	3019.8069972048	0.084255459	0.0347618139	type1	2363.704706517	0.1253137515	0.0328358345	type1	5006.8571831269	0.1622395615	0.095856162
type1	2334.771666387	0.057334042	0.0097426739	type2	1215.9846497155	0.0731102826	0.0752141115	type1	2156.6344032147	0.1012830446	0.0076808493	type1	2410.6384553081	0.1822503354	0.01751361	type1	4740.9619668308	0.0952482903	0.0227211871
type1	6371.9965390695	0.1314774251	0.0508962876	type2	1672.0206405424	0.0147827117	0.065273293	type1	2489.8443106183	0.1137678841	0.0617900806	type1	8421.7468351262	0.0250906275	0.0206423027	type1	2424.5587389542	0.1047693754	0.0297249577
type1	3963.7591030118	0.0912541278	0.0601643513	type2	1244.9977954212	0.097111639	0.0302478663	type1	3663.6730804304	0.076632429	0.0049148531	type1	2252.414742268	0.1283104647	0.0202029006	type1	2478.2895636723	0.1463649044	0.0453588316
type1	2003.1606410029	0.124462328	0.0220034423	type2	358.0150382017	0.0513641561	0.008183914	type1	2416.0637030081	0.0201609106	0.1693422161	type1	2760.5596735286	0.1231954672	0.0928925626	type1	1535.5420122875	0.0261179684	0.1143186101
type1	1990.4687198365	0.09472014	0.0631519761	type2	942.9663829525	0.0314532804	0.0365550077	type1	2144.4355211235	0.1306221392	0.0240728974	type1	2765.3184808499	0.0693424305	0.0559873654	type1	2399.6370509967	0.0402553093	0.0497435289
type1	3685.9295265326	0.0433555707	0.0275577166	type2	1092.5368167875	0.0609748732	0.0589473618	type1	5926.8511452703	0.1660622199	0.0030273573	type1	2993.9090483013	0.1049325658	0.12249789	type1	3860.5049843619	0.1352080453	0.0399892807
type1	2131.5419797127	0.0512497576	0.0108105893	type2	356.9113671362	0.1079189492	0.0089839439	type1	2443.1827863106	0.0426909358	0.0164777377	type1	4174.7405145149	0.1237574617	0.0271537956	type1	3770.1073312833	0.0351578149	0.0338684355
type1	2426.6123633018	0.0804417173	0.1118526314	type2	1033.7931662993	0.1017256691	0.0795182636	type1	2887.7677395279	0.080320454	0.122128439	type1	1741.2096730455	0.2113225091	0.0838722218	type1	3693.4574713403	0.1004645254	0.0322040096
type1	2843.8115324345	0.01686396	0.0912497054	type2	1024.4898921882	0.0303629659	0.1592435251	type1	2628.3876227043	0.1322644569	0.0682537499	type1	2166.1290395399	0.1450779744	0.0207820219	type1	2139.0411981344	0.1442170584	0.003145998
type1	3260.299781526	0.0416897786	0.0023067237	type2	1233.0874791827	0.1459375589	0.0634737775	type1	2266.1926188993	0.1186094911	0.0698809085	type1	2242.5312954406	0.1109537117	0.0059377595	type1	2260.1213963219	0.0701217754	0.041804833
type1	5028.9992349676	0.1094413588	0.0206216955	type2	1442.8430986163	0.0534667272	-0.0003417338	type1	2095.6355197606	0.1318364753	0.0251817766	type1	6379.1340130182	0.0740860464	0.0329473557	type1	3561.5448888161	0.1807147337	0.027659563
type1	2406.8636231275	0.0896714401	0.0250890167	type2	776.1978685889	0.0371002604	0.0893520689	type1	3108.4626438967	0.228710338	0.0804777447	type1	2099.5548960577	0.0724618826	0.0668536825	type1	2565.7659433955	0.0610196344	0.0151933255
type1	8217.6771443157	0.2260007776	0.0448060118	type2	1429.6482605216	0.0635468316	0.0308088913	type1	3589.4990934894	0.0913887987	0.0420035897	type1	14225.8886259645	0.1366820594	0.0340967005	type1	5051.0109864611	0.1226382836	0.0488767711
type1	2533.6543039327	0.0400380759	0.017263682	type2	806.3048028305	0.0399494236	0.1281573689	type1	2467.8777088779	0.0144949982	0.0133114581	type1	2097.2391346274	0.1351693178	0.0304518465	type1	5954.331945365	0.1558912578	0.0270787366
type1	2677.8526843073	0.1170952509	0.0107795783	type2	1588.2614200225	0.0971287436	-0.0168654997	type1	1517.9158836231	0.1544315812	0.0222169505	type1	4727.0371151992	0.0982284451	0.0703867751	type1	2924.7540719706	0.1028859741	0.065249554
type1	3938.1689965067	0.079854958	0.0039539822	type2	1018.8821510228	0.0909207333	-0.0006387128	type1	4578.9806438808	0.1389230888	0.0392457259	type1	2392.2469709857	0.0865745137	0.0168157004	type1	3894.9176495849	0.1398741361	0.0279823745
type1	3937.4625623058	0.1388556842	0.0386688872	type2	659.8394057297	0.1469297246	0.0057041262	type1	2948.6681896913	0.0342480871	0.0440838138	type1	5001.3740547923	0.0438094181	0.0766164747	type1	2310.3786979701	0.1041223994	0.0090133929
type1	2817.1092361748	0.0261625892	0.1306235267	type2	843.3827969113	0.1547685525	0.0293005666	type1	1529.6608354072	0.0369203814	0.0422576336	type1	2394.7519122801	0.1067678084	0.0223501417	type1	4695.3740408741	0.0971894259	0.0054732992
type1	3661.2486753863	0.0856155563	0.0963421126	type2	1381.0160407785	0.0378819061	0.0165906199	type1	3720.9507014074	0.0701722615	0.1410786591	type1	1998.9232400003	0.1532553574	0.112439573	type1	1978.2172980479	0.0581880016	0.0729633343
type1	6042.6544777395	0.0214796914	0.0118444722	type2	875.3984055846	0.0961864556	0.0055334338	type1	4701.476637371	0.1339132537	0.0313526789	type1	1758.7148152058	0.1115429175	0.0356710062	type1	3667.8036796873	0.2424056549	0.0454636896
type1	3547.1130491234	0.1496240935	0.1066070556	type2	813.4562265204	0.1106874593	-0.0047925926	type1	14051.9219451908	0.0345429784	0.0440326596	type1	2314.7151876746	0.1585402231	0.0495982574	type1	2124.1691753538	0.0367126776	0.0718307518
type1	2091.4963735833	0.1122800273	0.0502753184	type2	1016.2669051894	0.0722174543	0.0124951647	type1	2756.7898927249	0.0964816695	0.0175888241	type1	2248.7722178677	0.0244540839	0.0209519793	type1	2505.3542595331	0.1978794819	0.0933807389
type1	6483.1110915908	0.0738354992	0.0422358605	type2	640.5861584188	0.0514853692	-0.0009952092	type1	2359.139480605	0.1988607232	0.0080899285	type1	2938.924157407	0.0271744791	0.0469225505	type1	2883.1615118081	0.1039787188	0.066651478
type1	6010.3853750519	0.2996443322	0.0928280762	type2	947.5175800967	0.0726555224	0.0293637684	type1	2640.6041950328	0.0839279552	0.0876572146	type1	2200.1102679125	0.0553823248	0.0139529166	type1	2098.8144742991	0.0904439332	0.0212792043
type1	5946.7586793941	0.1115886839	0.0285250733	type2	1535.9026641571	0.1448288704	0.0299297314	type1	2107.4697523185	0.0176748029	0.0661946514	type1	6411.6327956374	0.0307160416	0.0429799947	type1	2502.0828941795	0.0161593859	0.0263498799
type1	5979.3347238656	0.1755106493	0.056065606	type2	704.8739691634	0.1062695658	0.0015286368	type1	2084.7800032036	0.0941766339	0.1046640205	type1	2263.5795911228	0.0658640023	0.1586489625	type1	4605.3249429343	0.0650744262	0.0642749892
type1	1534.0479825269	0.0466237565	0.0028072849	type2	1600.2042404439	0.1454772102	0.0692927141	type1	3652.0598750574	0.0362947726	0.0929785232	type1	2046.58418399	0.1141235764	0.0856905421	type1	2027.2363356793	0.1413913214	0.0864139244
type1	2384.3575978775	0.1330876703	0.0633495906	type2	1068.4288830881	0.0807418411	-0.0128667589	type1	2102.6255686688	0.0955948371	0.0172751353	type1	14086.9460488687	0.0723408702	0.0189816445	type1	6099.9881598458	0.0350952836	0.0057413527
type1	2293.382378891	0.0258959224	0.0667832903	type2	711.4854246732	0.1284698427	0.014427099	type1	2405.8374522541	0.1738245882	0.0959599105	type1	3932.061807976	0.0849002361	0.0747886488	type1	2114.7015540486	0.1218908034	0.0220633167
type1	1521.5188465698	0.0341170565	0.1313952138	type2	952.8021733432	0.0729273481	0.1188341791	type1	6400.6336526649	0.0777836452	0.0387217641	type1	6545.477122562	0.0593445657	0.02100001	type1	4242.618025003	0.2047229783	0.0642135173
type1	2401.3187064861	0.0700318432	0.1351648607	type2	1244.8163440211	0.0917241568	-0.0043332211	type1	6376.1746472719	0.0474875378	0.0254072003	type1	3959.6415850598	0.0267562674	0.0531867223	type1	2248.0622737789	0.0971777765	0.0051734946
type1	3718.2052698085	0.1452978816	0.0525071243	type2	1234.6257685764	0.1107626177	0.0095267091	type1	2936.5137815753	0.0426088886	0.0275171042	type1	2101.0924223776	0.1391507177	0.0978129064	type1	3841.56760185	0.096456931	0.1153038136
type1	4582.4879350394	0.1186098799	0.0651737704	type2	890.6604953062	0.1073527701	0.0204343431	type1	6759.1854937505	0.1168221598	0.055012443	type1	3265.0533704948	0.0931587879	0.0374477336	type1	2286.5630496987	0.1136912023	0.02703387
type1	2941.1015733967	0.1171382837	0.0916787543	type2	1020.1300770117	0.0673484977	0.0050217153	type1	3950.0364490002	0.1392283645	0.0158712353	type1	2087.9449840809	0.1993218047	0.0406787477	type2	1242.9149409622	0.0293125566	0.039821164
type1	3387.3040613437	0.129736167	0.0046747158	type2	1014.5983342593	0.0842123069	0.1104537481	type1	2291.0067129717	0.0967237941	0.1199505602	type1	2511.9558149438	0.0342697195	0.0522358054	type2	936.5617045669	0.0429944719	0.0320106354
type1	5097.6514154602	0.0851132543	0.0097914451	type2	895.3648032911	0.0397063813	0.02904897	type1	3600.5134095383	0.0829560006	0.0223777103	type1	4703.7342830014	0.0365939307	0.0038994235	type2	354.8394222959	0.0698775748	0.0195118232
type1	1725.7002498809	0.0644005936	0.0102343787	type2	1533.7693416526	0.101585101	0.0309971221	type1	2012.4836362689	0.0232324065	0.0271837586	type1	2394.9171704522	0.0717865967	0.1191552068	type2	359.2641811117	0.0908005846	0.0145306579
type1	4670.0565720786	0.1321829392	0.0212384621	type2	1371.8360797992	0.161664074	0.0038381389	type1	14320.6919840712	0.0172150664	0.0155621389	type1	2014.5755634173	0.1169828129	0.05187735	type2	1559.170614289	0.0884530458	0.0390684134
type1	2351.4053557169	0.1065956525	0.0141815916	type2	1553.6014941276	0.0881633554	0.004435304	type1	2303.2284927352	0.144839826	0.0123861723	type1	2914.9745116386	0.1498345808	0.0954869676	type2	1080.5709397763	0.0440525206	0.0044113807
type1	2144.7904178345	0.0379777594	0.016157198	type2	992.2122441956	0.0929275233	0.044344865	type1	3114.3409984381	0.0525122623	0.0998944189	type1	3765.0502650982	0.1294795577	0.0492999064	type2	1722.2598938918	0.1130994754	0.0370936273
type1	2219.4680613136	0.08669002	0.0571322113	type2	1471.2864829453	0.039799085	0.0355821667	type1	3661.1580645837	0.0624755749	0.0206801188	type1	2950.8936595315	0.0256240326	0.0752044796	type2	756.0780106378	0.1631676254	0.0484951609
type1	6752.637272108	0.0650116614	0.0296087927	type2	952.1054621557	0.1005713656	0.0892808748	type1	2928.5553146699	0.0537511513	0.0468239913	type1	2687.7321460952	0.0913980485	0.0107980309	type2	1548.8884449745	0.1783201784	0.0025699508
type1	5029.6723044718	0.0357669595	0.0614624401	type2	1550.8476836374	0.0572739763	0.0248590216	type1	4305.9813670251	0.0273396119	0.0521028064	type1	3045.4663015154	0.0769591581	0.1509187164	type2	800.6071354562	0.0226250965	0.0082211465
type1	8455.8524472812	0.1639260926	0.0248113377	type2	1393.3321971173	0.0687083523	0.0864334113	type1	5137.1540248424	0.0632882024	0.0286967054	type1	4977.5322484351	0.1865636098	0.0872509043	type2	1702.8320846284	0.1299845559	-0.0020271298
type1	3657.4281206961	0.0622493072	0.0048765601	type2	1448.4136638822	0.1070588398	0.0266953588	type1	2181.1948468698	0.214305128	0.0194918273	type1	2366.1465459579	0.0402935848	0.0034457931	type2	362.0041159917	0.1073514253	0.0495234989
type1	2081.3510732567	0.0825723579	0.0204874346	type2	1716.6906189319	0.0225797023	-0.0343323129	type1	2039.8709520717	0.0784253412	0.1376753206	type1	2289.7530882158	0.0577632722	0.0746701744	type2	1584.4925478482	0.0362896101	0.0089887591
type1	2111.7974112215	0.0543794512	0.0389258614	type2	1669.7786777462	0.1072268011	-0.0066845112	type1	4739.4579666028	0.0716119558	0.0549083364	type1	3008.5422880605	0.0700414781	0.127902418	type2	776.3464578047	0.1183428248	0.0418896728
type1	2307.9956114188	0.0789345226	0.0117553136	type2	1539.3011376233	0.0680721578	0.0109406215	type1	1529.5886155717	0.0933864433	0.1025134743	type1	2424.2337137553	0.0564498625	0.0089650049	type2	1427.6971891611	0.0747267965	-0.031667068
type1	13988.4765450017	0.1042866025	0.0128168049	type2	821.9876437013	0.1364790295	0.0098220927	type1	2296.632011754	0.1282714574	0.1545097922	type1	2754.05339928	0.0898125383	0.0344075233	type2	1438.8484954844	0.0287191036	0.0509325636
type1	2123.2031904524	0.084492895	0.0146136353	type2	1359.6495191764	0.1324754433	0.039391847	type1	2028.0603365956	0.0907696608	0.0480565946	type1	2153.7247384806	0.1419207454	0.044140386	type2	946.6750860224	0.0631698821	-0.0507036279
type1	4609.2518323794	0.0560234064	0.1004450636	type2	1554.9321960109	0.1477574092	0.0507477255	type1	2641.6847290634	0.0532865962	0.0771759508	type1	2928.0143990236	0.0808413028	0.0147499348	type2	813.5236373364	0.1390209238	0.0218201861
type1	3015.1260257227	0.0386506289	0.0421656295	type2	1356.3599966699	0.1068070091	0.0054225284	type1	3657.0025128321	0.082969084	0.0960730449	type1	3517.8216501682	0.1014826545	0.0240660647	type2	1331.6366706794	0.0876354669	-0.0006412441
type1	2273.0463246317	0.0793338044	0.0275051023	type2	832.08199192	0.0237658545	0.019119624	type1	2368.9956738379	0.1732909301	0.0338885789	type1	3664.4140048473	0.0614167398	0.0428121969	type2	1360.3770437484	0.0585195931	0.0111364362
type1	2677.9599885283	0.0962314908	0.0552554485	type2	955.062078152	0.0503148327	0.0076100941	type1	2286.1863624929	0.1597954844	0.0705794073	type1	3003.8030751449	0.0308227702	0.0725992006	type2	1574.9376212641	0.0506570695	0.0127511862
type1	3040.7587467286	0.06872688	0.1161311738	type2	830.563377183	0.0330309514	0.0711844298	type1	2036.3115245668	0.1342812422	0.0135102034	type1	2355.4286033745	0.0593714096	0.0573733251	type2	1392.7829451366	0.0167312467	0.0017901464
type1	2092.424693654	0.164952237	0.0083490284	type2	823.8880302848	0.0481013949	0.1240338619	type1	6945.4999926301	0.0524339544	0.0330519931	type1	4266.2804437275	0.0592950967	0.0170545314	type2	654.7832337737	0.0832973531	0.0031989921
type1	2833.0421053612	0.0366873343	0.0025198586	type2	498.1977044535	0.1158996349	0.0266050589	type1	3091.8613695741	0.199132074	0.0806752595	type1	2065.7072792636	0.0387371131	0.0312069101	type2	1412.7675440674	0.1133771463	0.0451098
type1	4286.4370873331	0.0241211291	0.0283538319	type2	1577.8083782833	0.0752425873	0.1901675885	type1	2137.6616808704	0.0867838312	0.0064302254	type1	2134.2644518414	0.0298560852	0.0091180513	type2	1711.7621191851	0.0568057792	0.0028753992
type1	4177.9126501196	0.125891515	0.1206956856	type2	1002.5912920673	0.066066217	0.0030990483	type1	1746.564412374	0.1142308557	0.0489489726	type1	2347.3425607859	0.0858522581	0.081342052	type2	1399.4468683664	0.0299932522	0.0244254395
type1	3733.4534086941	0.1434216236	0.0057428073	type2	474.2266517822	0.125097478	0.0050455338	type1	1537.3303904692	0.1516682785	0.0401938554	type1	3272.7590945284	0.1116541957	0.0329159082	type2	816.3772415152	0.0804602364	0.0956904631
type1	2376.3351707345	0.0657167663	0.026282568	type2	1390.9954831881	0.1058553295	0.0627305889	type1	3697.9261984704	0.1390705899	0.0922194525	type1	2827.8296161486	0.0478297978	0.0408768202	type2	1482.5093429513	0.0564539254	0.0072446206
type1	2342.1002379188	0.0338180472	0.0691475762	type2	637.9638443477	0.086958847	0.0066749641	type1	2430.9019447686	0.0997223663	0.0954896312	type1	8416.2913721472	0.0548463195	0.1585135342	type2	1563.1547126015	0.0648332118	0.0482906841
type1	2295.8893455584	0.1165122318	0.0459304066	type2	823.2441213648	0.0990298091	0.057198532	type1	4745.2386964469	0.0442996401	0.0887308202	type1	3051.7642819968	0.0678247667	0.009440746	type2	646.6008767815	0.0228301919	0.0115389956
type1	2442.7896650209	0.0581541924	0.0884039467	type2	1037.7778240662	0.141412885	0.0415146264	type1	4638.763058668	0.1519753851	0.1215364473	type1	1749.5421725026	0.2089016119	0.0158713931	type2	807.5191171643	0.1125315137	0.0331415341
type1	6576.0253677928	0.050618441	0.0500770483	type2	998.9399585331	0.0394848256	0.0257542737	type1	2431.5281174214	0.1458491724	0.0132083602	type1	5140.1836250005	0.0968527794	0.0397709518	type2	703.7150399983	0.0347133208	0.0101200747
type1	2655.0536634296	0.0864998539	0.0082044608	type2	636.6106971922	0.0989366525	0.0137069488	type1	3084.7029977067	0.1372844289	0.0714096825	type1	2017.1707696979	0.1393263887	0.0376949588	type2	491.1948012266	0.0635344404	0.0756721697
type1	4618.651755851	0.1104107157	0.0072090072	type2	625.9662190134	0.0415132512	0.0470943016	type1	5961.2617130796	0.0680516967	0.1266056103	type1	2445.9624258706	0.1102506373	0.0729205222	type2	1470.569886594	0.0521344732	0.0822401154
type1	2132.5703936468	0.0215829361	0.0968295449	type2	1118.6803200437	0.0970031123	0.0942981458	type1	2101.0936956481	0.0981381674	0.0177167553	type1	2913.9282128541	0.0328803716	0.0629323105	type2	1023.0026685174	0.1180133313	0.0077138737
type1	2947.034019548	0.0224476994	0.0882712257	type2	795.0823033519	0.1230811964	0.0038631175	type1	5049.1354238263	0.0659991335	0.1123080684	type1	2208.907372589	0.0954756247	0.0432314826	type2	569.9525065495	0.0787113812	0.0920416855
type1	3070.0638439739	0.1499515481	0.0695735948	type2	725.5084140188	0.0630845198	0.007720662	type1	3009.4247851489	0.0440370334	0.041293549	type1	3678.2863664353	0.0571206402	0.0141113451	type2	472.6084194835	0.0304637449	0.0670921388
type1	2422.9618582014	0.0258859983	0.0765134671	type2	1101.3025399153	0.0495525762	0.1214086816	type1	2470.5380867957	0.1814718163	0.0649036006	type1	1514.940956634	0.1799819601	0.0852791074	type2	361.3172613416	0.1078601752	0.0656835453
type1	1491.4118143578	0.0940004391	0.0463143183	type2	1020.0915211995	0.0183220719	0.0397662731	type1	6448.1485734013	0.1107792796	0.0286481796	type1	2397.3061747874	0.1681715287	0.0154107204	type2	353.3829853017	0.1175639222	0.0077889561
type1	2809.4142344298	0.1749198224	0.0919799171	type2	826.3158875378	0.0147652469	0.0079310761	type1	6541.7095868776	0.117613748	0.0186249649	type1	5980.9807916594	0.178082557	0.0198171022	type2	807.883181171	0.015903039	0.0406228385
type1	2362.6013054334	0.1552490824	0.0428376554	type2	637.2269920185	0.1236870868	0.0341730925	type1	2100.685146428	0.1336340925	0.0347344449	type1	1987.6398571966	0.0414646065	0.0202629982	type2	838.6481080803	0.0918954489	0.0170787613
type1	2945.6224631544	0.1589398656	0.0465957959	type2	934.5278081322	0.0576617878	0.0047115908	type1	13991.2448936718	0.0138681263	0.0757851489	type1	2696.423682494	0.0960363047	0.0237323953	type2	1458.3594995256	0.0317123654	-0.0023807218
type1	1994.2863357678	0.1096658185	0.0511520983	type2	1617.5927435388	0.0406777903	0.0535764231	type1	3944.4761186637	0.0779420491	0.0386634974	type1	3826.2812328434	0.0756017506	0.0449582721	type2	1351.2829163447	0.1042947375	0.0667921624
type1	6818.7555043336	0.0315290153	0.0766905732	type2	871.0552258186	0.0543650072	-0.0024382814	type1	5082.8826408319	0.1447153482	0.0903559457	type1	2312.9997010545	0.1145097111	0.0801129655	type2	571.8399260214	0.0968331891	0.1525210772
type1	2677.9867762356	0.1577213451	0.0322966202	type2	821.4901000922	0.0951094031	-0.0279221662	type1	2104.6325180873	0.101448027	0.013657408	type1	4660.5100349147	0.1781895823	0.0642394605	type2	364.4380096252	0.0896612003	0.0062482472
type1	2393.5573236854	0.1120793107	0.0142155947	type2	1404.1588630041	0.108899085	0.0512244968	type1	2988.8764369026	0.0652370581	0.1283613199	type1	3658.8953901513	0.0580436911	0.0393209656	type2	1749.6714801716	0.0344784868	0.0567339268
type1	2548.7922145906	0.1212032934	0.0099838529	type2	491.3876485851	0.0597566749	0.0228892893	type1	3010.0734224587	0.028158504	0.0771037361	type1	3698.9756335992	0.0882774006	0.1306861739	type2	1016.5277784516	0.0783646517	0.0040528684
type1	2308.3202745676	0.0354237901	0.0104275145	type2	483.385953137	0.0659837226	0.0107788766	type1	2313.8143327607	0.033442988	0.039923712	type1	2652.4535725238	0.0615866927	0.0555270064	type2	1570.2246905571	0.032058434	0.0176778568
type1	8529.061986418	0.163132218	0.0149164697	type2	809.7226992876	0.059282273	0.0094189875	type1	2148.1972155137	0.0586829346	0.1324399496	type1	2791.6896263827	0.0768084182	0.0274579719	type2	1608.3900104351	0.0182475928	0.064485611
type1	1761.2432447509	0.081111948	0.1041625484	type2	1625.6350744974	0.1034380761	0.0196910792	type1	4695.6759838417	0.0455965213	0.1665285017	type1	2450.517726542	0.0507865246	0.0150687458	type2	648.3945839725	0.0858902709	0.0121985789
type1	2413.5535989746	0.154738587	0.0386601372	type2	829.5627871325	0.1095242489	0.0029740293	type1	3383.1791624584	0.1494594388	0.0585218668	type1	2259.032571202	0.0587506771	0.0230041307	type2	929.4514856314	0.0475274855	-0.0018676196
type1	6430.2198437412	0.2214171736	0.0476111118	type2	474.7603188879	0.1120851142	-0.0170273149	type1	1771.7610506547	0.1285835522	0.010970129	type1	4183.690569575	0.0315963177	0.0102999386	type2	360.445888098	0.0448605311	0.0400124685
type1	5995.2393668172	0.1483459914	0.0295387191	type2	996.2897989782	0.1100099749	0.0044282434	type1	6470.5214994638	0.0700412586	0.0202666336	type1	2234.511414588	0.0950370151	0.0089174795	type2	815.7492020036	0.0406044369	0.077763809
type1	1529.3046224294	0.1344528639	0.0280977898	type2	812.7058670657	0.1091095306	0.0311994991	type1	4786.1572762267	0.0341298311	0.0077656683	type1	2455.8469413714	0.0987325043	0.0936001678	type2	360.4329600525	0.0902963782	0.027907966
type1	2172.2500613451	0.0714937446	0.1273278404	type2	1071.3616667343	0.0655838947	0.0917432453	type1	5999.9368135755	0.1014138339	0.0244815894	type1	4710.0751973333	0.1650503807	0.0321709171	type2	1564.3208968546	0.0203137451	0.0168680131
type1	2091.5543839315	0.0719891136	0.0134502937	type2	1539.7073224197	0.0289821666	0.0397636259	type1	3100.9366741378	0.0552607124	0.053380525	type1	4013.5401452951	0.0402695056	0.0684854247	type2	1348.4039476015	0.060926437	0.0541544523
type1	2311.2561460042	0.0606553392	0.0530431446	type2	477.4510834969	0.0455172105	-0.0255446502	type1	2221.272205488	0.1035171111	0.0111024273	type1	2095.2822413327	0.0633908513	0.0130999897	type2	480.1211409723	0.0582260769	0.0188364189
type1	2319.907912668	0.0538780038	0.0335780349	type2	754.2552778462	0.1049339747	0.038026063	type1	5021.6909004418	0.0207526504	0.0561947042	type1	2378.982906681	0.0262070649	0.0327329678	type2	359.2469391789	0.0854643255	0.0097092873
type1	2451.2958624748	0.1198899675	0.0447381294	type2	1357.0451990126	0.1573056996	0.0529485324	type1	1985.8043908801	0.073072839	0.0388516095	type1	2634.6934062395	0.1874291463	0.0566871204	type2	354.6589942093	0.088104517	0.1073831392
type1	8256.517221663	0.0432309	0.0543091149	type2	1014.4877610196	0.0689032532	0.1150921736	type1	6481.9469464506	0.0754617647	0.0377761582	type1	4664.9164603854	0.1153795139	0.0251472949	type2	1439.8942546486	0.1866602374	0.0370901088
type2	661.4146185071	0.0498978475	0.0146636465	type2	353.128318332	0.1218468483	0.0378066358	type1	4629.4201302305	0.1162551203	0.0749845397	type1	3709.0087266962	0.0481249436	0.0226239521	type2	811.5358954664	0.0911395063	0.0369162529
type2	467.0378462327	0.0903329884	0.0311300882	type2	635.7248809749	0.0985696956	0.0540787101	type1	3012.0491284997	0.1632962335	0.0196687347	type1	2156.9083475546	0.0858998068	0.0520831411	type2	1357.439613578	0.065932474	0.003014543
type2	807.6039345584	0.1380635922	0.0241138835	type2	1720.4796335429	0.0212713949	0.1465155623	type1	2362.0895084139	0.0843150333	0.1588785723	type1	2283.3425921895	0.0411012215	0.0752785262	type2	1534.8078558908	0.0830218859	0.0390655123
type2	895.5005953238	0.0401676846	0.1104566342	type2	1603.2148455956	0.0777770535	0.0056570802	type1	3058.6913586393	0.2350200733	0.0267263738	type1	2555.6415854337	0.0502788635	0.0522811353	type2	1724.5696193754	0.0399545207	0.0629719878
type2	1567.6295575895	0.1187564632	0.0881912154	type2	890.6186896244	0.0572708372	0.0232960395	type1	2644.1005694405	0.1431835097	0.1023763295	type1	5041.9263405338	0.1117615625	0.0302688604	type2	482.8071088208	0.0387913646	0.0687080726
type2	710.5970194362	0.0587370336	0.0029652274	type2	1026.4905259965	0.0529711323	-0.0015691856	type1	2140.4051443273	0.2118256117	0.0058325944	type1	6064.6133992791	0.1630072265	0.0909252373	type2	353.8233650116	0.0364158303	0.0593787941
type2	570.5387594596	0.0364745909	0.0090821047	type2	1582.9398624505	0.1387891572	0.0155583139	type1	2073.3074030184	0.1023384046	0.0640488402	type1	3935.2396734542	0.0463784766	0.0625563928	type2	1556.8825799038	0.049723206	0.0207872298
type2	1102.1165809317	0.1053296639	0.0548914102	type2	927.3084329168	0.1145258288	0.0011402673	type1	6430.9153733014	0.1563240672	0.0280053604	type1	6541.8690720803	0.0508130315	0.0114536585	type2	1735.6850069079	0.1267310685	0.009871769
type2	828.5165879327	0.0531761171	0.0203529705	type2	1556.4956612803	0.0311590681	0.0744874902	type1	3308.7909609885	0.0649521643	0.0156414098	type1	3656.1502753544	0.0733449146	0.1184860246	type2	1437.1357378209	0.0754254671	-0.0152754938
type2	994.038403837	0.16729505	0.0352752122	type2	353.2327699246	0.0465391348	0.023561566	type1	2927.5756043501	0.2411764479	0.0407676162	type1	2038.9415609131	0.0751340959	0.1136389732	type2	1421.379565399	0.0663283116	0.020109397
type2	1595.7755666532	0.0203970618	0.0680448044	type2	872.0967174403	0.0535259068	0.1594722203	type1	3042.7086007671	0.1160259827	0.1608281702	type1	2043.8117504055	0.0342139001	0.0909357893	type2	1067.0744758114	0.0390148714	0.1628871063
type2	830.3436322858	0.023542876	0.1037736613	type2	579.6511558159	0.0231135478	0.0594671951	type1	1536.0306979443	0.0288857195	0.0260866317	type1	2272.8639899982	0.0155303816	0.0121830736	type2	483.0395506884	0.1046758466	0.0548247043
type2	583.907218216	0.0709667036	0.0073530781	type2	1395.6929551837	0.1064727434	0.0246135258	type1	2125.1650303829	0.1115420427	0.1564931216	type1	2114.5752078394	0.0748765846	0.1255164678	type2	1088.6874951724	0.1208665742	0.0216784413
type2	756.4498022526	0.038846845	-0.0203233271	type2	1017.8399794114	0.1603530129	0.0312584135	type1	2382.7676107152	0.1249094866	0.0385628793	type1	2118.6005169688	0.081973745	0.0029534742	type2	638.7426101462	0.0892176569	0.0101619117
type2	582.9052839647	0.0806471297	-0.0004255595	type2	644.247427916	0.0584525026	0.0445286247	type1	2975.1515839996	0.0685000364	0.0383343417	type1	2926.865865773	0.160942695	0.0241573101	type2	824.8347912505	0.0864742132	0.1362628413
type2	1076.8274461082	0.1174698396	0.1348305175	type2	991.1286863425	0.0413024575	0.0530283333	type1	6797.2222947242	0.0894490891	0.0332756188	type1	6814.6779681801	0.1192297672	0.0648623429	type2	821.5016930365	0.0439541084	0.0345475073
type2	827.5242182517	0.0555029579	0.1176401183	type2	1201.8951356691	0.1113520771	0.0432828622	type1	2333.7461610235	0.1555840795	0.1220810856	type1	2891.2992211073	0.1627282747	0.0124511019	type2	1716.4766212222	0.0360108502	0.0313844462
type2	630.0927403813	0.0543719823	0.0424493991	type2	1433.2514876259	0.0629375493	0.0375513355	type1	3003.646532737	0.0746607553	0.029081095	type1	2376.9394152283	0.1262893979	0.0796744361	type2	876.2931701377	0.1050202094	0.0405805019
type2	1354.5046008348	0.0624794621	0.03053324	type2	808.3728124942	0.1029642458	0.05501037	type1	1530.9947889603	0.0476062642	0.0796978063	type1	2617.8404678513	0.135896376	0.0406633172	type2	872.406458385	0.0643020984	0.0108889081
type2	1022.9355590665	0.1213804025	0.0110178327	type2	751.7255176967	0.075329325	0.0069884881	type1	3625.3430615913	0.0713666593	0.0366473891	type1	2494.035587948	0.0172887242	0.0062567342	type2	1573.1841328119	0.0902152811	0.0214670499
type2	724.5347734037	0.0530674807	0.0174366495	type2	882.6876730385	0.0818824005	0.0284535215	type1	1496.1309203252	0.0184482823	0.0270391136	type1	1725.1210377156	0.1266396251	0.0272888213	type2	927.1658535433	0.026353906	0.0078733129
type2	1349.2953803441	0.1440040117	0.0340997388	type2	1085.5326701101	0.028962679	0.0176816353	type1	2147.6919667636	0.1249457633	0.0488168586	type1	6443.8018108144	0.0744229359	0.0130044922	type2	354.1901701723	0.0797634518	0.0032124442
type2	753.5866961747	0.0932370741	0.0834560294	type2	577.8614146525	0.0306668024	-0.0460809201	type1	2000.4423295604	0.0415732546	0.0993997982	type1	3032.3078119735	0.0262579675	0.0057256659	type2	1024.9694553572	0.0148786804	0.0084137296
type2	946.9018062938	0.0331889705	-0.0223527942	type2	1019.4525604891	0.1012573226	0.0807385682	type1	14204.0873756517	0.0147749756	0.0096215587	type1	3752.5528413916	0.1686795629	0.0666563594	type2	483.0927528398	0.1243470593	0.0569577644
type2	1019.5301323542	0.1399828487	-0.0080620292	type2	1749.8300707228	0.0780521773	0.0025449895	type1	2295.1986616256	0.0329620029	0.0087504958	type1	6948.2395230644	0.0799178672	0.0884758976	type2	1556.4243490703	0.1190330863	0.0616350435
type2	819.6199597942	0.0529032533	-0.0249298448	type2	1374.2106214102	0.1083698644	0.0849566744	type1	2412.0967411295	0.0625823265	0.0358518284	type1	2051.6442196519	0.2240282109	0.0594238338	type2	671.1911538132	0.064475984	0.0936751556
type2	841.2926162519	0.1631251796	0.1268840836	type2	804.967689995	0.1415669502	0.0149191187	type1	1489.9079861413	0.1306894248	0.0896319991	type1	6737.4838048255	0.0345171174	0.0771695374	type2	1350.4260152717	0.0509706787	0.0067561236
type2	809.092558963	0.1583733104	0.028462443	type2	874.2756020111	0.0717836976	0.1967666493	type1	6452.9615816037	0.217715549	0.0738361004	type1	2352.6743790922	0.0353852249	0.0258248359	type2	626.4446291658	0.0681805996	0.0220708114
type2	1016.4394497389	0.0420574062	0.0289482712	type2	1675.1625162046	0.0238526768	0.1265133991	type1	3033.1095812745	0.0333075027	0.0040302888	type1	3005.1198863331	0.1353070556	0.0546655736	type2	1582.8995930005	0.1208999906	0.1263455565
type2	639.1263683312	0.0301020542	0.012624573	type2	465.8583621975	0.0652742797	0.0264092901	type1	4026.5813867883	0.1134851955	0.1432288409	type1	4668.8208047942	0.0268477644	0.087565295	type2	1358.9812730096	0.1197485269	0.0158481645
type2	892.0386329888	0.1236127778	0.0108241861	type2	887.7783045841	0.023307632	0.0076879162	type1	1774.501098051	0.1102802776	0.0864111947	type1	3072.4478229027	0.0436848207	0.0609027121	type2	356.0690946942	0.0254028042	0.0371636686
type2	895.4470987688	0.0200581894	-0.001381047	type2	728.995421098	0.0713924154	-0.001270899	type1	2142.013807676	0.0948144083	0.0331836383	type1	3321.0751966919	0.1154809307	0.0284125415	type2	353.9171119467	0.1093353585	0.0906443155
type2	1386.7559404484	0.0438605935	0.0140594517	type2	1536.5020873089	0.034947136	0.0260493133	type1	3372.8719058554	0.1419853594	0.0988389671	type1	14026.4189339454	0.0375011151	0.034112049	type2	477.5348497852	0.1427948211	0.1258724636
type2	493.5056777563	0.0695738713	-0.0131089057	type2	950.9562918716	0.0588282898	0.0107811191	type1	3608.724076099	0.1640701785	0.0851954653	type1	2289.2226361475	0.0812709077	0.0283369326	type2	569.302788126	0.0563204474	-0.0217551118
type2	654.8519957238	0.0996765786	0.0126795683	type2	350.0342386798	0.1067630566	0.019398438	type1	2324.2484442624	0.0832848543	0.1715702615	type1	2237.5173937072	0.083907293	0.1513132223	type2	1025.7114541574	0.0616181113	0.025172253
type2	467.8750421051	0.0172045355	0.0745241954	type2	676.4615360355	0.0402821695	0.0487149983	type1	3949.5349848883	0.2650996116	0.025616288	type1	2509.2188744599	0.0221197073	0.0045609651	type2	492.6471915759	0.115871715	0.0814442943
type2	812.3064799967	0.0260574445	0.0822668127	type2	353.5703071296	0.1009586276	0.0238059091	type1	2820.1661731699	0.1283917228	0.0586955227	type1	4720.1904119825	0.0545855876	0.0951485845	type2	1559.7184131883	0.0900809957	0.050718901
type2	1562.4613709645	0.072687857	-0.0019841119	type2	843.5036025984	0.0433061814	0.0046958812	type1	2447.8477862502	0.0221317136	0.027940658	type1	6453.0158151896	0.2103338455	0.0148224706	type2	943.9995782327	0.0874093162	0.0249392952
type2	882.6733845083	0.0832146597	0.0388510405	type2	1002.6597243151	0.1652766375	-0.0007879352	type1	1991.8708237012	0.0466590691	0.0348651409	type1	3023.9488740642	0.1139858332	0.0706028714	type2	475.3730382005	0.0851841842	0.0115219115
type2	772.0455501987	0.0858233221	0.0029992941	type2	1086.3752506576	0.0903983366	0.0409280232	type1	6074.1060827203	0.2272889521	0.0135422178	type1	6917.8908022062	0.1465308113	0.0291541914	type2	480.7675435326	0.0317860773	0.0227710685
type2	1716.5297730122	0.0460627763	0.0355438023	type2	1083.0073086793	0.0661456001	0.0049591251	type1	2055.0006493931	0.1146587709	0.0521489579	type1	2487.1298666885	0.0802743325	0.0598953553	type2	641.8988587879	0.0201828009	0.0463195661
type2	1364.2222945267	0.0550737641	0.0175914645	type2	356.3499712818	0.0735659542	0.0325600562	type1	2406.9824383217	0.077591814	0.0955834979	type1	2323.5688966347	0.0162102216	0.0423734942	type2	1072.4163842582	0.0264885628	0.0043159206
type2	355.5115973514	0.0248470732	0.0830625395	type2	1355.8157846786	0.038638027	-0.0015497938	type1	2161.6979711267	0.1444748329	0.02723076	type1	3644.478384397	0.1200586953	0.028252104	type2	354.1194570374	0.1141326256	0.0614722555
type2	352.2427896001	0.0176823844	0.0546467887	type2	661.4927197631	0.0152322088	-0.0016019102	type1	4737.1030554122	0.1169772089	0.037021213	type1	2455.1699120969	0.152480317	0.0101688714	type2	940.8040031793	0.0178851797	-0.0044858547
type2	665.4753043325	0.0196923086	0.0063631423	type2	1098.2977068215	0.0819053178	0.0764843709	type1	4012.2504849762	0.0300543184	0.0774411435	type1	3322.8363427562	0.0897211269	0.1499240882	type2	1224.0032829385	0.171525517	0.0124903471
type2	645.054740376	0.0360597075	0.0023319782	type2	1445.8475819437	0.0556117098	0.0914729284	type1	1781.1976503159	0.0825350942	0.0965054584	type1	3874.2804197857	0.10009215	0.0485783271	type2	810.7406713761	0.1490082142	0.0415307871
type2	980.4365461079	0.0903055049	0.0074221369	type2	1434.6474805029	0.1210167428	0.0515743764	type1	2961.05464567	0.0511919055	0.0313874113	type1	2790.3892162792	0.0259303529	0.1042310215	type2	1088.1631700386	0.0670279063	0.0336293897
type2	1033.4353425325	0.0223774504	0.0056682139	type2	487.8481829613	0.0517822448	-0.0335879199	type1	2494.7325931053	0.1200030577	0.0308661393	type1	13886.3698292524	0.093323389	0.0233300599	type2	793.2779604466	0.0889955673	0.0573036485
type2	1375.6031029485	0.0232370189	0.0089585727	type2	1051.4597186798	0.0812946099	0.0355292236	type1	4972.2294797555	0.0306239206	0.0173940586	type1	2407.2238058689	0.2391034334	0.0181937273	type2	1559.6254837191	0.1096847959	0.1220771165
type2	634.359832151	0.0764012593	0.0166711602	type2	1530.0372186571	0.0457516481	0.0757091127	type1	2012.033520846	0.1112322791	0.0413855693	type1	4688.2807440085	0.0896565813	0.074848352	type2	495.3568045421	0.0688025496	0.0378404878
type2	1559.3489867906	0.0287789425	-0.0056613491	type2	945.8617023475	0.092495664	-0.0420709219	type1	2757.3515500329	0.0743187192	0.0214786575	type1	2319.0409555421	0.1551259456	0.0309469409	type2	626.4504203784	0.114223393	0.0408473074
type2	575.4998433487	0.1309835349	0.0069348307	type2	714.3752154978	0.0654892235	0.0125093536	type1	2306.9386489167	0.1023889624	0.1133371041	type1	3600.0073892086	0.1198133979	0.0204796857	type2	349.2191235188	0.0576012678	-0.0039766115
type2	1664.4341962325	0.1204761151	0.0534078527	type2	1015.6385924015	0.0991694143	0.0153228151	type1	2100.3588968486	0.1810891759	0.0183278084	type1	2893.6741882183	0.1779719748	0.0269471055	type2	1075.4887571323	0.0424768454	0.0146990477
type2	1537.6843650665	0.0272578715	0.0622612709	type2	1346.3154972411	0.0687221592	0.0672157192	type1	2181.6036103943	0.1189428536	0.0294922842	type1	2075.9755985143	0.1077012118	0.0540914571	type2	1315.702349347	0.0720099655	0.038015616
type2	1098.1753277286	0.1463793794	0.0469908559	type2	751.2669123797	0.0142184214	0.0206810883	type1	3619.1102230134	0.185711349	0.0227938828	type1	4639.9570972341	0.0993010758	0.014260496	type2	1580.983532003	0.1354867689	0.008850238
type2	1326.0270847951	0.0609904743	0.0192199149	type2	487.6150343518	0.0176997342	0.0008348125	type1	2236.3379945801	0.0629514945	0.0282423649	type1	3889.6133144592	0.0645251071	0.1219994447	type2	476.8088402415	0.111797888	0.0035175976
type2	1012.9130447872	0.0563475663	-0.0029404887	type2	998.8816347282	0.1474397871	0.0522044075	type1	3279.0696363037	0.0860930431	0.1722357683	type1	2090.9038172721	0.0204482965	0.0335465064	type2	361.4390460534	0.0498322846	0.0536083332
type2	1403.8084710192	0.0449452643	0.0531302678	type2	970.8343526615	0.1469671908	-0.0099160706	type1	2279.4854084438	0.1729718824	0.0319930969	type1	2266.5399057636	0.0446744172	0.0873638589	type2	817.76040913	0.0560864249	0.0015437588
type2	834.3402480542	0.0148047267	0.0024826663	type2	1564.0785732666	0.0298251002	0.0057602671	type1	3047.0647483343	0.1290949025	0.0903272409	type1	2475.9723179366	0.0302860528	0.0442617562	type2	1533.5562988292	0.1124249879	0.0065931499
type2	1611.7838763053	0.1340110668	0.0319865458	type2	1414.3375476236	0.1354832067	0.0432395755	type1	4217.5729091611	0.0404660801	0.0291785276	type1	3655.5117021226	0.1611474412	0.0041731899	type2	572.1733216229	0.0910079726	0.0400193558
type2	639.5026698712	0.0618683041	0.0362125126	type2	986.3567342763	0.0154268469	0.0088647212	type2	1413.3343730864	0.0494854691	0.0018870466	type1	4760.3185267564	0.0781034494	0.0244000432	type2	1112.8253758573	0.0838449963	0.0164386298
type2	953.7132636526	0.0129123358	0.0035777843	type2	956.3694388603	0.0727448423	0.0181555763	type2	775.7974465971	0.0625746659	0.0386863	type1	2394.7218210273	0.0480227779	0.0117214968	type2	1028.7385383259	0.0924464078	0.0208427005
type2	1355.6509753897	0.0791025168	0.0005860463	type2	1610.33358667	0.0402348077	0.0029807168	type2	470.6970174579	0.1470988218	0.0195164268	type1	2479.174833025	0.1560751793	0.0787660073	type2	1439.4936021939	0.0928106745	0.0153274874
type2	1036.9858335306	0.1255208202	0.1310100738	type2	671.0430359874	0.0668607691	-0.0020386632	type2	1351.5476161615	0.0812931827	0.0886147495	type1	2551.105448633	0.106161047	0.0292738311	type2	1340.964510642	0.1186058828	0.0090539831
type2	1571.5284563067	0.0319538567	0.0183186751	type2	1082.1490272037	0.1213369726	0.0936187521	type2	1108.4118525595	0.0525386846	0.0251555529	type1	2157.9670446282	0.1545285613	0.0083177156	type2	625.7867762214	0.0951449551	0.0061896957
type2	1023.699960913	0.078880665	-0.0016666965	type2	1070.1328128354	0.0840658426	0.0730387295	type2	1096.4107540072	0.0859066701	0.0078993201	type1	3002.9162002057	0.0182123642	0.0082256778	type2	945.0585159909	0.064280467	0.0256762269
type2	942.342159065	0.0481279356	0.0021394325	type2	1095.2525448851	0.0505883796	0.0555562853	type2	486.7054725669	0.0552600651	0.0658877382	type1	4314.1526639174	0.0261261226	0.0131445887	type2	822.5743571109	0.059995096	0.0659448607
type2	482.3247700709	0.0123680281	0.0038784776	type2	352.0994535858	0.0856073198	-0.0019102851	type2	879.685742437	0.0546179284	-0.0081451433	type1	1489.7898864059	0.1413810197	0.069740624	type2	1021.5161773979	0.1173745168	-0.0227302804
type2	1524.5550538169	0.0782830281	0.0335777633	type2	970.6481837981	0.1095880906	0.0314183568	type2	362.2022890753	0.1349122171	0.0048743313	type1	3960.6690257879	0.0318068195	0.0431257769	type2	1346.7668487146	0.0104979107	0.0059069079
type2	484.6659296314	0.0336881893	0.0366558147	type2	630.5480900352	0.0284910174	0.0108944108	type2	474.3836735423	0.0746866226	0.0829180696	type1	2420.1556830979	0.1044643732	0.0178831923	type2	1431.6832303424	0.1442443248	0.0389486235
type2	468.2357705993	0.0790960576	0.0250515501	type2	355.4740459711	0.06638276	0.0051491771	type2	663.561650119	0.1239780774	0.0415720289	type1	4751.8990709746	0.0569212829	0.027722732	type2	940.1580937741	0.0455150037	-0.0211646712
type2	480.6437107355	0.117463466	0.0610477345	type2	1362.6576315553	0.0285374784	0.0777002864	type2	649.3798713718	0.118037264	0.0222031618	type1	2195.7934479168	0.0682282151	0.0244002402	type2	1546.4737962684	0.0185125268	0.052053671
type2	570.6405807025	0.0891354755	-0.0034698343	type2	1219.925167247	0.0581179358	0.0492219852	type2	1404.4610282628	0.0880736018	0.0463470583	type1	8473.6855577991	0.0831072774	0.0981216314	type2	655.651690639	0.0301130057	-0.0006132201
type2	663.9271535067	0.0686994888	-0.0202629574	type2	844.5222851929	0.0305720216	0.0342547113	type2	1047.3257372184	0.120671426	-0.0204071116	type1	2076.8063683608	0.0312203634	0.0185881018	type2	1365.6356062805	0.1061103978	0.0724433866
type2	642.9690125016	0.0405352674	0.0584247034	type2	843.9950146111	0.0661205754	-0.0306458995	type2	1202.3353400316	0.0499284223	-0.0022742949	type1	4688.9966740954	0.0238191841	0.1155385677	type2	355.2736369714	0.0274542126	0.0236505785
type2	893.7859870734	0.1007977557	0.0137964318	type2	1074.9042930177	0.0857420599	0.0541883599	type2	1119.1107976713	0.0491302096	0.024806199	type1	2132.2328242712	0.1690814895	0.0383278602	type2	1027.1999924929	0.0579994726	0.0291587576
type2	1088.3928707698	0.0955741594	-0.0041746044	type2	365.4614548913	0.1373458261	0.0042010715	type2	1018.1411674615	0.0462533351	0.0356125061	type1	3060.0077761183	0.1180901765	0.077949745	type2	495.3643537328	0.0996060437	0.0584000945
type2	721.2424362934	0.0867700922	0.0535122883	type2	1697.274107835	0.1867403946	0.0390306669	type2	1210.9038944755	0.0286044315	0.0014191222	type1	3685.1770389158	0.0567876953	0.0291334148	type2	1576.9800977423	0.0326429306	0.0106423369
type2	804.2483783523	0.0478326758	0.0078873875	type2	1557.0357571662	0.065179498	0.0998156529	type2	464.0632947591	0.0663548306	0.0174763732	type1	2417.337412232	0.0229869753	0.0502186371	type2	1440.7282631284	0.0709136214	0.0481437434
type2	725.3872301934	0.0156479239	0.0695706651	type2	1465.2550068357	0.1172913358	0.0378067752	type2	844.6755075933	0.0333156922	0.0747096409	type1	3933.1502117011	0.1652974095	0.0052752396	type2	1418.8430316751	0.1237161428	0.0104667102
type2	348.7051465387	0.0352398411	0.0153580362	type2	675.0741238962	0.0443182346	0.1000320196	type2	635.7347231029	0.1196157035	0.0059166956	type1	2917.2528222304	0.0908416952	0.0283627011	type2	1230.7849080715	0.101943282	0.0433510528
type2	1383.4282751383	0.0459984956	0.0514741319	type2	1551.4865921887	0.0247713393	-0.0017502092	type2	1066.2875300267	0.0919387254	0.0136310466	type1	2985.6313121428	0.0946560295	0.1011225211	type2	1531.6291718355	0.0486358458	0.0523900889
type2	1217.8699331708	0.0756667299	0.0375576804	type2	1357.1011691463	0.0414789664	0.0378530948	type2	756.9778807222	0.081774668	-0.003585526	type1	2259.3756273218	0.1109699009	0.0053315439	type2	1234.1135765084	0.0675741026	0.0483119015
type2	1013.708254293	0.0543697807	-0.0120078315	type2	760.2491831797	0.0794909087	0.0395324135	type2	1402.9675673724	0.0202902	0.0033555847	type1	2432.0174231273	0.1246192894	0.0215790967	type2	1005.3238347721	0.0984569081	0.0126344579
type2	365.4520952998	0.118155598	0.0080012491	type2	629.2701052929	0.0473010642	0.0139109528	type2	1021.113125392	0.1119678436	0.0096475286	type1	2955.6209688051	0.1394207833	0.0581827148	type2	1441.9291763404	0.0473659511	-0.0121599667
type2	751.8413161864	0.0792934859	-0.0022141924	type2	809.7389289998	0.0285802958	-0.0263273582	type2	1565.3799978249	0.0210061753	0.0182829997	type1	3057.363034327	0.0873087806	0.016733017	type2	927.1392884465	0.0638107089	-0.0074030481
type2	817.5460402377	0.0508249512	0.0547401622	type2	1721.0087691447	0.0913057386	0.0271365688	type2	1579.4110396595	0.1667312387	0.0022944818	type1	2396.6021578734	0.0403003216	0.0137403341	type2	1404.6138744073	0.0519698124	0.0093845424
type2	573.0116995537	0.1190861331	0.0062902331	type2	890.7077050594	0.1256279502	0.0352229441	type2	631.3780231369	0.062036586	0.0465923935	type1	1490.7660321646	0.1401275325	0.0186762385	type2	496.888472259	0.0458001711	0.0138310145
type2	1537.2746770642	0.0160425676	0.0729896179	type2	1423.5745078528	0.1310139658	0.0256198992	type2	1345.6577673573	0.067269151	0.0553452353	type1	2395.5980382994	0.1376621666	0.1061816007	type2	1470.8229103192	0.1162871354	0.0762372725
type2	576.1344726232	0.0775571763	0.049151533	type2	810.5550318203	0.0335144211	0.0600388476	type2	1562.6608493422	0.0799997179	0.0067333537	type1	3678.8114149179	0.0486838182	0.0123415473	type2	1031.5785242296	0.0189863227	0.0732518159
type2	1571.1085364767	0.0873807117	0.0112597829	type2	361.7919958466	0.0721575359	0.0074978858	type2	880.4264225535	0.0337675048	0.0871095611	type2	1033.256356192	0.0188597394	0.0249574535	type2	365.8607515952	0.0443391686	0.0245048075
type2	982.4868548945	0.0586530038	0.0813429565	type2	1241.1542115568	0.1587188392	-0.0015859426	type2	1198.6113233512	0.0631831819	0.050828662	type2	966.4597811479	0.1269873084	-0.0186274299	type2	1054.2972844497	0.1157094205	0.0606849907
type2	562.7192987361	0.0508072104	-0.0152604227	type2	993.9674817717	0.02595309	0.0562916923	type2	566.2174601327	0.0537531966	0.0840735059	type2	670.033661835	0.0307860219	0.0207954134	type2	753.5559212604	0.0434726191	0.0560617868
type2	888.9693239908	0.15458487	0.0156200448	type2	468.6247458946	0.1187522895	0.0778196026	type2	357.6189472593	0.0326407314	0.0091349326	type2	962.9219704113	0.1335936831	0.0138011875	type2	966.503260503	0.1105262793	-0.0189087496
type2	1207.0975083705	0.0732795092	-0.003581791	type2	1696.6237488249	0.1201307623	-0.0019863116	type2	717.3575387377	0.1226979821	0.0055230086	type2	1036.6756399469	0.1136982509	-0.0147893789	type2	1514.5368924046	0.0212591345	-0.0423399111
type2	1360.287801287	0.109453836	0.0376439254	type2	1102.4734557283	0.1385908316	-0.0262877936	type2	1694.4527559919	0.1001709561	0.0256208626	type2	1087.8904675172	0.1645225975	0.0475636991	type2	1551.1720826324	0.0686191616	0.0092605157
type2	1445.1421413472	0.1400664052	0.0176629593	type2	1693.7503026716	0.1157417416	0.0033256289	type2	935.2467687318	0.1175800228	0.0063170507	type2	1559.5171064193	0.0744666697	0.0602429404	type2	1404.4019750733	0.0133138858	0.0209875756
type2	471.6772822097	0.072376946	0.0339255655	type2	631.8806606235	0.0620547562	-0.0260102084	type2	498.3843769502	0.0345922625	-0.0526012909	type2	1005.5828727188	0.0522002696	0.0415634133	type2	894.7004945215	0.0500193702	0.0435371799
type2	363.6462009631	0.0125279083	0.0592989137	type2	965.2915068544	0.0663579363	-0.0017854798	type2	812.6397972176	0.0718363685	0.0503792584	type2	824.9391736849	0.0887992942	0.0052796031	type2	1406.8812950486	0.0459720762	0.0139226605
type2	1242.6899245492	0.0382039199	0.0032770757	type2	1011.9550243476	0.033162544	-0.0233433105	type2	1316.0832517335	0.0284872395	0.0104617218	type2	358.777781163	0.0804391472	0.0035490993	type2	1208.6182874439	0.1165880689	0.1149428006
type2	483.0663903983	0.1055135089	-0.0121109065	type2	482.6639500987	0.0334377963	0.0136372482	type2	1364.9234117592	0.0588702709	-0.019896451	type2	644.4449436132	0.0666066901	0.1300928403	type2	1073.3974332808	0.1090334359	0.0107051501
type2	1341.5641534688	0.047225009	0.0291178523	type2	628.0475076109	0.0714149912	0.0571611395	type2	901.75862238	0.1774922363	-0.0171850265	type2	982.3814374315	0.1376325518	-0.0096824538	type2	1557.3802923576	0.0922981994	0.0089260353
type2	1488.9256086345	0.0801490249	0.0846764362	type2	1427.2997101041	0.0444182815	0.124093777	type2	954.8481057902	0.0194325164	0.0591148346	type2	1735.3153532744	0.0168728123	0.0137098723	type2	825.7773394406	0.0598708048	0.073775535
type2	1014.9477862626	0.0411000456	-0.0267063077	type2	675.8720023124	0.1138865559	0.0639593349	type2	832.4324159163	0.0717160552	0.0770322066	type2	1584.3761554449	0.0905183243	0.0147031025	type2	958.0773927281	0.1095831679	0.1023864453
type2	1529.2902070159	0.060104495	0.0286998404	type2	1387.0987435704	0.1299596312	-0.0036233784	type2	968.6940253113	0.0277023135	0.0350949812	type2	1025.5316475263	0.1273298194	0.0246603731	type2	828.607369731	0.0555543	0.0489304703
type2	568.6028019322	0.1278850002	0.0330508916	type2	1112.4217038925	0.0239806107	-0.0022398574	type2	1602.8412219085	0.0145004823	0.007185948	type2	637.7853441705	0.0814598548	0.1952895899	type2	957.6501146525	0.1528513774	0.0398965299
type2	465.6742845963	0.120666402	0.0955927841	type2	1027.9208753029	0.1122192151	0.010508225	type2	360.4820416026	0.0522162051	-0.02877967	type2	1084.1141682799	0.0144376532	0.0726315836	type2	1390.2760675195	0.1033918035	0.0272680778
type2	1099.7596976541	0.0966842767	0.029211547	type2	666.5807074127	0.1012262073	-0.01100929	type2	1105.7363083085	0.0761526221	0.0435274897	type2	814.4112786473	0.113785634	0.0021678955	type2	988.6320002651	0.0633353539	0.0203422403
type2	810.7593338238	0.0534227573	0.0050917441	type2	1114.9221161817	0.0928454687	-0.0137899036	type2	1207.6542493187	0.0926447649	0.0029783984	type2	933.0670823229	0.0593564857	0.006149838	type2	1698.3668929986	0.0426998136	0.0449187367
type2	1240.197262142	0.0199134864	-0.0027361547	type2	638.2711462111	0.0608314212	0.0110936325	type2	1104.4992676845	0.0936659023	0.0600949603	type2	1023.3624986413	0.0550171416	0.0297957764	type2	1020.0641557314	0.0840914796	-0.0251223385
type2	934.322245779	0.1195885431	0.0466279948	type2	477.4701134157	0.0181238118	0.0040916633	type2	938.1645936694	0.0310205717	0.0081613404	type2	1693.7014421941	0.0543980674	-0.0260072275	type2	1584.8974201612	0.017036017	0.0336450074
type2	494.6419091029	0.0506856008	0.0182594057	type2	1539.0002177393	0.0287313084	0.0381640608	type2	1230.413045532	0.1157814577	0.0347890634	type2	467.5640067253	0.0857860437	0.1378191959	type2	1413.0440023457	0.0489099267	0.0081145391
type2	353.0963675065	0.029543504	0.0191660697	type2	1554.9415092496	0.0538335753	-0.0299565394	type2	673.8847176863	0.0603357579	0.0401693451	type2	1349.4441893769	0.0852566643	0.0387391361	type2	352.3556856259	0.1018289281	0.0116928357
type2	582.9174479243	0.1157413345	0.0069800186	type2	486.6227150479	0.0214370599	-0.0139448347	type2	487.8013247013	0.084324017	0.1169066093	type2	1515.3394912102	0.0574093806	0.0173146256	type2	469.1041938873	0.0894651638	-0.0026304765
type2	836.390534655	0.1004451395	-0.0025119364	type2	1714.9547464638	0.1440692234	-0.0170778467	type2	1564.2870900356	0.0420515617	0.0758287327	type2	1566.1142503734	0.0124680605	0.0969872642	type2	1589.5337442209	0.0664093406	0.0936614259
type2	719.2631882843	0.0358588436	-0.0257478276	type2	641.8720942269	0.1062596961	0.0512367979	type2	997.7223281025	0.0689827672	0.0151618792	type2	1602.8082325024	0.1018230655	0.1203552312	type2	826.6067712581	0.0852966785	0.001899719
type2	1532.3186656507	0.0512114732	0.0403367543	type2	478.3730551415	0.0720613025	0.0064723172	type2	1679.684691037	0.0360260105	-0.0011059625	type2	567.2832238838	0.1022948043	-0.0212431237	type2	462.3737931411	0.1264506855	0.0112922123
type2	810.7439717327	0.1379750919	0.0462756007	type2	1360.0135362813	0.0374349488	0.0025589496	type2	1066.1348837444	0.1522500058	0.0380381504	type2	833.9654524524	0.0732273883	0.0024344141	type2	1067.440846548	0.1069600095	0.0287811677
type2	357.1752941627	0.0333417573	0.0323862488	type2	640.9498934797	0.1193573397	0.0424511198	type2	1696.5807915857	0.0384406985	0.0174436031	type2	359.9088340639	0.0963931101	0.0071204078	type2	1720.9153931012	0.0475575154	0.0430033049
type2	756.2291958985	0.0788130392	0.017434583	type2	468.5303574292	0.0659832819	0.0694648892	type2	836.8259154229	0.1464594872	0.0359397779	type2	1028.769426377	0.0474285667	-0.0035808532	type2	1359.4261881855	0.0632028565	0.0853988268
type2	1560.3753536661	0.1416934595	0.0601663641	type2	1568.070474623	0.0543809585	-0.0088639507	type2	749.4172059887	0.1078492427	0.0009566125	type2	1571.823861569	0.0151499417	0.0290506112	type2	953.6701240783	0.0906960067	-0.024648435
type2	1390.0105035943	0.0889984499	0.012145172	type2	1060.9217538556	0.0737761336	0.046848367	type2	835.7820028476	0.1376702755	0.0835098816	type2	1681.1655611962	0.1003109814	-0.0499910319	type2	811.2566542331	0.1031034161	0.0878930877
type2	1692.1103463064	0.1199575642	0.1651550712	type2	1013.8441136317	0.0931054541	0.0381240572	type2	355.1794832355	0.0425513559	0.0705300101	type2	644.944529056	0.1155099219	0.0792232421	type2	1391.3618773007	0.027286723	0.0179408804
type2	474.4478314791	0.0341463343	0.0028992226	type2	1692.0828859043	0.0811052753	0.0883247854	type2	1673.8384977939	0.1180802457	0.0029610502	type2	820.857291039	0.022407377	0.0348435548	type2	1015.688100584	0.1152170485	0.0408817736
type2	1089.9333142885	0.0772866697	0.1169169104	type2	970.2712191033	0.0600128482	0.0282430127	type2	817.6317605714	0.112983603	0.0784975114	type2	1599.4731265863	0.0441382182	0.0287463429	type2	1233.5300441436	0.1144167599	0.0016630669
type2	1606.7297948694	0.1298173676	0.0160927399	type2	818.0424301244	0.0341237851	0.0500845918	type2	363.1178311329	0.0750592164	-0.012640273	type2	982.0113686708	0.0998476718	-0.0005068704	type2	1690.2565045409	0.0730110293	0.039443823
type2	1085.8854402447	0.019976006	0.0533181854	type2	671.7383880822	0.0323066941	-0.0128073889	type2	812.7395319391	0.0254604961	0.0876265729	type2	1000.6791247249	0.0937659782	0.0571608501	type2	1001.5266862442	0.0770885815	0.0302076282
type2	1223.1260450424	0.0927131583	0.0492148793	type2	1101.4444599781	0.1199274907	-0.0026338366	type2	352.4334235164	0.0386525459	0.0793694879	type2	1463.8382284684	0.0985768012	0.005664749	type2	1545.4088042132	0.0448652642	0.0982640352
type2	716.0511192114	0.0351522824	0.0279781846	type2	644.8569491893	0.0949911894	-0.0170301194	type2	1068.7321823064	0.036652118	0.0034643228	type2	1233.5963483159	0.0783567893	0.0157327678	type2	1313.5835417593	0.1525220266	0.0577524003
type2	1560.6683812449	0.0351749733	0.0506789511	type2	1069.3204528285	0.1160398772	0.0746086402	type2	1387.8830428949	0.0646525686	0.0666897913	type2	823.0608191767	0.02470068	0.0047895637	type2	1111.5345933219	0.0462480574	0.0029635821
type2	1392.5141855475	0.0833866655	0.0184772925	type2	1027.5923324321	0.0284020631	0.092093808	type2	354.0289664465	0.1425374905	0.0778957958	type2	575.0656839276	0.1092246448	0.0373954243	type2	1005.0840074834	0.1310926592	0.003520254
type2	940.704864618	0.0206022462	0.0069853837	type2	765.4849338327	0.0607717756	0.0696059976	type2	1077.8951221746	0.1377998578	0.008024521	type2	1582.5120756727	0.1135571502	0.0773442115	type2	1234.872517061	0.0291682206	0.0974107228
type2	1074.3578635956	0.0296403216	0.0286767966	type2	1583.1537107976	0.0468698647	0.0275789272	type2	467.3064712459	0.0617980156	0.0180558017	type2	632.8806833424	0.025525025	0.002093543	type2	1037.454536701	0.0828858953	0.0265344337
type2	1069.7791592464	0.0684057124	0.0041152525	type2	1009.0523764456	0.0335187025	0.0172580082	type2	1342.5178663681	0.1316551993	0.0316760132	type2	1556.1050890871	0.0685583988	0.0378888877	type2	1582.9339629502	0.0622100243	0.0087434693
type2	666.2091632567	0.0319034123	-0.0266622879	type2	1414.601828941	0.0219754067	-0.0004542819	type2	1345.7438632333	0.0229815874	0.0369903046	type2	501.0385155853	0.0906039502	0.0309512005	type2	1015.4552583066	0.1213572806	0.0730075531
type3	6687.6434071218	0.105224163	-0.0268583462	type2	583.1937465535	0.0964765361	0.0495904934	type2	1443.1582535883	0.0914853876	-0.0023856443	type2	625.3743248376	0.1329197707	0.0405829176	type2	1244.334097396	0.0382895093	0.0217418727
type3	1975.1311081756	0.1623377996	0.0281870164	type2	1322.8348400879	0.102283138	0.1053788715	type2	1535.6709808715	0.0220811492	0.0203021028	type2	1476.3096751319	0.127821572	-0.0043888219	type2	1036.0902520091	0.0534065829	0.0496813151
type3	5694.9136047321	0.0697293539	-0.0104371712	type2	1384.7117766355	0.0505056452	0.0579989389	type2	1080.3839952184	0.0528325127	0.0555542952	type2	488.270016944	0.075180112	0.0332402329	type2	807.2755687007	0.0457724457	-0.0018595014
type3	5390.4147879458	0.1559931803	-0.0268094614	type2	1069.5407011863	0.1075160109	0.0719759321	type2	474.936147516	0.0983612568	0.0922789809	type2	473.6312958239	0.0755662473	0.0802693795	type2	359.3990687878	0.0518278657	0.0408585489
type3	4663.1826743716	0.0537310854	-0.0329317123	type2	492.1711338178	0.0370353443	-0.0071047186	type2	716.5250225151	0.0386199681	0.0268048361	type2	1336.9069699667	0.1196799712	0.0936083499	type2	1029.6220620504	0.1332519766	-0.0030870228
type3	2985.7005982822	0.1154376897	-0.0066877459	type2	644.969842418	0.1180985188	0.1188752431	type2	981.3839169196	0.0571644135	0.0034086859	type2	830.3121411601	0.0376720973	-0.0254649802	type2	816.244673334	0.0449457359	0.0120282654
type3	2461.2436905966	0.2018469868	-0.0035616022	type2	1707.8036314116	0.0372524572	0.031074569	type2	828.3804081265	0.1222222945	0.0328415795	type2	948.0082187814	0.0707142588	0.0985359612	type2	936.56673296	0.0230136281	0.0052572532
type3	1452.9874426457	0.1594282091	-0.0031437653	type2	365.0206807976	0.0689786025	0.0405140504	type2	1354.6494862944	0.1018775156	0.0356648522	type2	641.1698154941	0.147667872	0.027711508	type2	1370.2073703374	0.0605730786	0.0064761473
type3	1887.8987356846	0.1021899928	-0.0161693941	type2	847.3030203695	0.083839773	0.0390032616	type2	945.2845023822	0.0283769271	0.0168912955	type2	487.7402955038	0.0541235654	0.0961075439	type2	935.2334393947	0.0678386346	0.0285496297
type3	3866.1678789779	0.0878973965	0.0210910052	type2	1010.5960915982	0.0145555498	-0.0009757108	type2	1545.7634300869	0.0503535206	0.0564594286	type2	723.1667391278	0.1113347686	0.0383008475	type2	1440.8910087741	0.1095440441	-0.0215225907
type3	8284.0264786874	0.0846409345	0.0117838213	type2	1585.1804706262	0.0310491102	0.0043734921	type2	579.4286318473	0.1777521422	0.0212089497	type2	629.2566567189	0.0876778352	0.0084173141	type2	638.0978246381	0.1456138814	0.0047754591
type3	7813.3090080203	0.1446204164	0.0161822893	type2	487.6903293248	0.0242075814	0.0353113332	type2	1412.2334270074	0.072654064	0.0245170063	type2	1439.9819803843	0.1088343789	-0.0286447833	type2	806.8431113342	0.0825435179	-0.0279290077
type3	8165.4535310904	0.0804324779	-0.0041084636	type2	997.7636964772	0.0732886448	-0.0226131472	type2	1046.8244899579	0.0814040785	0.0634590522	type2	354.6688054401	0.1152643392	-0.0178051996	type2	667.8779852582	0.0188050548	0.1555296932
type3	1560.2288334109	0.2513679764	-0.0598045615	type2	1672.9614499763	0.0169377974	0.0345709419	type2	357.6086902395	0.0268431587	0.0795157116	type2	1357.2742380729	0.1037942026	0.0077994034	type2	1418.4488657996	0.047988152	0.0566844167
type3	3686.8055145378	0.0377158241	0.0149706453	type2	500.4262402998	0.0177152746	0.1347589424	type2	1354.6763893657	0.0751044907	-0.0007220739	type2	1001.4107568037	0.0603258045	0.0459340034	type2	486.0222874427	0.1352417341	0.1271639738
type3	3669.2935769568	0.1303829924	-0.0126690622	type2	1564.1338362162	0.014581431	0.0232273885	type2	992.9551493205	0.0517500728	-0.0031162235	type2	637.1518905696	0.090857702	0.1108197351	type3	1867.6358258938	0.1560063	0.0584526128
type3	3130.2517851731	0.1542728321	-0.0343623921	type2	572.6799443626	0.0211959963	0.0076944645	type2	1477.4707336214	0.1149967607	0.0278856508	type2	1547.8918998635	0.015992685	0.0096654967	type3	1886.0073098924	0.1143261404	-0.0096391032
type3	2874.0918834857	0.0340797911	0.0007654772	type2	1629.4437169763	0.0679355305	0.1234631545	type2	463.9947137989	0.0933516096	0.021719027	type2	1073.5291817429	0.0438749084	0.0359605788	type3	6657.6718681838	0.0974607215	-0.0128421086
type3	3830.1438376879	0.1002802022	-0.0047248775	type2	874.4426926289	0.06766667	0.0430810787	type2	1089.558322508	0.1360758386	0.0262384589	type2	1011.0906400091	0.132945193	0.0016778328	type3	6534.9858131745	0.0492695809	0.0028748636
type3	1675.7489437945	0.2209081852	-0.0355649257	type2	1734.1968222209	0.0640066104	0.0180229602	type2	1707.5561138543	0.027563083	0.0960415026	type2	1589.3017764826	0.1217071011	0.0157536958	type3	1322.4058915702	0.0611314865	0.0057370659
type3	8047.1745681659	0.2149554747	0.0012745172	type2	362.232964075	0.1118424199	-0.0143420244	type2	573.503937514	0.0416920855	0.0477338202	type2	814.788491437	0.0769959953	0.0043458695	type3	5746.2246692429	0.1046452895	0.0289410235
type3	8008.088965716	0.0630922355	-0.043395914	type2	1004.7392747434	0.0323911417	0.0180203237	type2	1072.4733851804	0.1202960627	0.0314734309	type2	1602.9321972189	0.0347993938	0.0359466073	type3	3093.7501962922	0.1154219629	-0.00391278
type3	5659.0927171623	0.164053397	-0.0681145789	type2	832.6013906856	0.0694488944	0.018253719	type2	818.0072689058	0.0199985914	0.0133395167	type2	1067.976915035	0.1449025058	0.0242837573	type3	4290.1659038042	0.2405348617	-0.0265532001
type3	1882.6665664273	0.1704993802	-0.0421651671	type2	490.0528530909	0.1157475335	0.0076395894	type2	355.7755262009	0.0749789843	0.0823676077	type2	1694.5934635474	0.0945101265	0.0062219544	type3	8055.0400886765	0.125648087	0.0161196068
type3	8650.4426440132	0.0493741119	-0.0464575031	type2	939.7012492803	0.0336291485	0.0670687129	type2	824.5349874347	0.0399708716	0.0428904006	type2	639.0379826596	0.0575161292	0.0198990302	type3	1459.6212811745	0.0910925515	0.005335246
type3	1394.3386396512	0.1465092346	-0.0137571909	type2	895.4237267971	0.135020756	0.0156001439	type2	365.4206245487	0.0966885433	0.0118632286	type2	486.2854287691	0.0259510819	0.1064374233	type3	8094.7178683628	0.0737693359	-0.0223068287
type3	4934.8260548726	0.1267522934	0.0284340336	type2	721.5767957194	0.1534274368	0.0404427688	type2	795.1272867643	0.0376027731	0.1574628318	type2	658.5057158727	0.0774177998	0.0359861989	type3	3919.1346711626	0.2042991866	-0.002962256
type3	3743.6016223489	0.1452823423	-0.0077821634	type2	1731.2242157458	0.1060923066	0.0356234226	type2	832.959628866	0.1087588121	-0.0137408991	type2	1019.6165847776	0.1903499615	0.0350871736	type3	5784.0713705512	0.0828989196	0.0051803576
type3	1592.3609232629	0.1476720105	0.0029824054	type2	1594.1436553728	0.0836705864	0.0533488127	type2	824.4680469889	0.0430653994	0.1466129432	type2	1358.8405378586	0.0839427639	0.0333265755	type3	1784.4414396537	0.072615983	0.0165207293
type3	1647.4875844833	0.1148284744	0.007029925	type2	471.7578183459	0.0765468492	0.1391278607	type2	475.1605036789	0.0294967774	0.0249406136	type2	486.2522712446	0.0320209996	-0.0121216686	type3	2380.2931365539	0.2039717949	0.038380025
type3	6239.2452073771	0.0503794898	-0.0122024923	type2	807.8653870866	0.0482274095	0.0019928777	type2	1069.8986556696	0.0455795563	0.0867389382	type2	1034.8366912069	0.0712662629	0.0930958217	type3	4331.9303316762	0.0977107876	-0.002552311
type3	8052.9258764074	0.1581377548	-0.0163546389	type2	1344.0937775785	0.1064334218	0.1262303652	type2	355.7154823129	0.093458792	0.0274682297	type2	1563.1535118446	0.1635345316	0.0509615192	type3	4622.7425781776	0.0340158364	-0.0185253125
type3	8329.8230032048	0.2027520807	-0.0396356779	type2	1441.0227294062	0.0749599171	0.1646430588	type2	1483.9693221647	0.0211077184	0.006246849	type2	1666.1419370265	0.0955754689	0.154435743	type3	3686.4632504966	0.0775197174	0.0028112838
type3	5825.5915096562	0.0372958287	-0.023230502	type2	1231.9537891583	0.1149074451	0.050142545	type2	1090.7584331148	0.0182384328	0.0083634376	type2	881.6359453764	0.1053327712	0.0092717912	type3	4088.0871035751	0.2018877608	0.0179926918
type3	6213.9731065653	0.1538386789	-0.0189074971	type2	708.2522927485	0.1151856531	0.0482360634	type2	814.9095474816	0.0973622373	0.0426635845	type2	579.9909591417	0.1600896996	0.0046263481	type3	1672.1664677079	0.105017681	-0.0224740258
type3	2454.0308947583	0.039017122	0.0342328914	type2	1100.101519143	0.0769956125	0.0246344473	type2	1519.9906849125	0.081741215	0.0242269045	type2	724.8826772215	0.0447895486	-0.0011168163	type3	3687.9134092608	0.207010009	-0.0169308096
type3	7453.5429730717	0.2342380456	0.0348275273	type2	1202.3086081804	0.0364044818	0.0266707737	type2	485.2930950739	0.1166552168	0.0332577779	type2	1568.0882330598	0.1523415302	0.052404959	type3	3156.0176102278	0.030859965	-0.0306429031
type3	1478.5130404758	0.0588944482	-0.0037898021	type2	478.4274381543	0.1069648993	0.0805188197	type2	1416.9214852715	0.0891140405	-0.0062529835	type2	1342.6566188396	0.0989332911	0.1241668506	type3	1350.3479307524	0.1066344244	-0.0327605224
type3	3393.5889517891	0.0271610996	-0.0190456813	type2	1727.3804482745	0.0708619761	0.0874618953	type2	1595.9405529937	0.1282138656	0.0812380377	type2	820.2726443757	0.0322678174	0.0090051784	type3	3651.0349277766	0.0660520273	-0.0055406548
type3	1849.2954390968	0.0890148464	-0.0423256709	type2	485.201783532	0.0223237752	0.0260678927	type2	951.095108616	0.0382444143	0.0061701775	type2	1011.638068435	0.0761484489	0.05077895	type3	2823.7658785457	0.0558274602	0.0050039793
type3	7574.7040489073	0.1884478945	0.0032195631	type2	1662.8575396837	0.0776472652	0.0210977419	type2	1077.4002426449	0.0692666815	0.0467686982	type2	472.9683248573	0.0293216235	-0.0302471205	type3	3409.1686350275	0.1838206831	0.0111517257
type3	4222.4447187551	0.0657997914	-0.0207472766	type2	825.7806224083	0.1425151513	0.0044279078	type2	991.0207679338	0.138911384	0.10462816	type2	875.0843959295	0.0558245256	0.002385145	type3	1865.5888021531	0.058586328	-0.004848526
type3	4220.2331640728	0.1828156152	-0.0459873003	type2	1103.8208986111	0.0539688874	0.0342405201	type2	933.5375564915	0.0983875516	0.0175049579	type2	648.1257426388	0.0224118826	-0.019889234	type3	3472.9180167197	0.0776350559	-0.0011513597
type3	1972.3356248066	0.0299220704	-0.0377585274	type2	825.677908599	0.0515069757	0.0323353097	type2	903.5105202518	0.1263905619	0.0624228931	type2	809.9833549861	0.0508370826	0.0126830069	type3	6476.6572574741	0.029030179	-0.0394923597
type3	7043.8301406517	0.0293036903	-0.002806146	type2	566.244292915	0.0921800982	-0.0294612006	type2	1555.3703909717	0.1817919389	0.0037753569	type2	1563.5552681932	0.0470054197	0.0536301689	type3	2783.8086263551	0.0333675456	0.0282746667
type3	3033.9830505032	0.150000205	0.0071493652	type2	821.2493181565	0.0984608394	0.0885781751	type2	1449.5730414819	0.1430968456	0.1254009377	type2	573.2796176833	0.0476043741	0.0313113793	type3	4206.1441558062	0.1240187298	-0.0009495957
type3	3783.3643826607	0.1739194857	-0.000865255	type2	1684.5879287616	0.1123789921	0.0176795228	type2	896.7190177329	0.0652522742	0.1618216039	type2	1608.1775459317	0.0977636692	0.1393282697	type3	2098.7075809089	0.1348980614	-0.0192610713
type3	2418.794248577	0.0805310372	-0.0669625011	type2	657.7255503171	0.0788874619	0.0736693072	type2	577.7882574979	0.0266905854	0.0068773711	type2	836.3029434353	0.1260720796	-0.0009299115	type3	2409.043237686	0.1423016306	-0.0315238726
type3	1787.1342991275	0.0339777646	-0.0427453709	type2	583.8634036341	0.1202410836	0.0074206854	type2	886.2980570973	0.0253067578	0.0269364361	type2	1552.3545603911	0.042166664	0.0024009974	type3	5797.3926158786	0.1865658678	-0.0228853365
type3	1200.128871081	0.0661110611	-0.0642503285	type2	1054.0272042643	0.0163496368	0.0391755742	type2	482.3830754987	0.1013633227	0.0413761217	type2	810.9533629817	0.089062396	0.002545819	type3	2366.4559290337	0.1128584368	0.007633555
type3	2110.8088878398	0.1688007126	0.0434190492	type2	1572.3802571397	0.1177857359	0.0125501806	type2	1203.0967493879	0.084605903	0.0398957344	type2	1567.7997355369	0.0888062184	0.0063887505	type3	1385.7540077576	0.047971464	-0.0082098729
type3	1357.2985630718	0.0946167593	0.0140125813	type2	717.6868659198	0.1341974923	0.0293804247	type2	985.4240939988	0.0399955003	0.0144778027	type2	708.1659016249	0.1268728813	0.0453105048	type3	6551.0718363456	0.1193671523	0.009178268
type3	4607.7921216753	0.0660706751	-0.03703894	type2	1064.2630557492	0.0325621366	0.1179878676	type2	1101.6267803403	0.0211131195	0.0492873923	type2	1200.1759033793	0.1187027881	0.0827839173	type3	6531.7066842633	0.1593121855	0.0063937968
type3	4285.6064217127	0.0386534442	-0.0133631127	type2	662.2780020584	0.0696333888	0.0624019831	type2	1319.7894855232	0.0693401395	0.0532169752	type2	491.3010166362	0.0644812417	0.080332578	type3	6543.7003319764	0.0591482686	0.0246722766
type3	4989.7786703252	0.2548637471	-0.0012640262	type2	352.634704674	0.0620993143	0.0066232821	type2	1318.2116340145	0.0821771146	0.0584353001	type2	1670.0570132221	0.0836562504	0.0430794374	type3	3690.0295768447	0.0638813229	0.019235589
type3	1376.7138339285	0.0831215168	-0.0052929536	type2	882.621723048	0.1250269909	-0.0139578073	type2	1352.5888259849	0.0506116289	0.0764929592	type2	961.5157561763	0.133087749	0.0322403624	type3	1875.2239377715	0.1178659075	-0.0116691606
type3	2371.0649992876	0.0334154252	-0.0356375237	type2	644.3581501095	0.0894094683	-0.0026829197	type2	803.7585971421	0.0873620242	-0.0218526723	type2	1584.8872199478	0.0700594622	-0.03359418	type3	3428.7852427577	0.1296402664	-0.0058202223
type3	1448.1524399985	0.1771042667	-0.0068553798	type2	484.7519628056	0.1270454173	0.0371571509	type2	1692.7157128311	0.1482606512	-0.0021476898	type2	952.5779644083	0.0845051127	0.0439802459	type3	4978.3779914436	0.1953139804	-0.01115445
type3	3780.3781914407	0.1269595166	0.0115527067	type2	1749.0280826103	0.0669631459	0.1047714684	type2	1453.1224426945	0.1184532799	0.0025341632	type2	747.2877125761	0.0776794907	0.0543020702	type3	3631.0858918464	0.2662503229	-0.0011416254
type3	1629.573450883	0.086921568	-0.0217227059	type2	465.2845090828	0.0747606997	0.0202120948	type2	476.2839680376	0.0788978438	0.0605982559	type2	896.4519758256	0.0815809333	-0.0180865877	type3	4016.4405797779	0.0261988399	-0.0188692658
type3	8280.2435406546	0.1034021519	-0.0247223327	type2	719.4576103245	0.1450046071	0.0780471462	type2	928.4332183443	0.1447443768	0.0333965937	type2	564.0791519159	0.102475009	-0.0011245269	type3	2916.2450340443	0.2545122285	-0.0398941136
type3	4138.9124569043	0.1314235446	-0.0042299296	type2	881.9071697963	0.1061098866	0.1187784187	type2	655.3546934439	0.1045514041	0.0790902326	type2	1578.1060911216	0.0532454142	0.0933783973	type3	5761.9444269738	0.1611421417	-0.0373520401
type3	3187.2347317959	0.067001673	-0.0132890658	type2	883.7438867712	0.0161492622	0.0409487615	type2	1004.5075080825	0.0769811364	0.0093051148	type2	1437.5744543761	0.1231270625	0.1270741798	type3	7256.0089374282	0.1917454348	-0.040003184
type3	1912.2751656334	0.1243814119	-0.0044261242	type2	649.8154430624	0.0711218337	0.0288327346	type2	1538.7231845266	0.0246884502	0.0428942642	type2	1101.5260001277	0.0200175191	0.0136401102	type3	2366.017179393	0.1493330758	0.0061759686
type3	7827.1742557326	0.0835300282	-0.0009603689	type2	1090.8937685383	0.0210572573	0.111380514	type2	1024.2758342478	0.0514610601	0.0229259084	type2	969.9915666528	0.0323804479	-0.0138272686	type3	4092.3700128695	0.1517081181	-0.0159298058
type3	2114.0886998496	0.0804519249	0.0015158407	type2	1076.4727765344	0.0315350242	0.0055022006	type2	1429.5646132081	0.0318816721	-0.0256870413	type2	1064.6635918346	0.0783307173	0.0054900121	type3	1735.5538053547	0.0394805759	0.0076584071
type3	4177.0682333226	0.0452460967	-0.0188882494	type2	486.7771296001	0.0954455317	0.042981343	type2	1444.5278374687	0.0594328859	0.0462186496	type2	965.9087599325	0.0304515698	0.0479816734	type3	4134.9969828968	0.1646588706	-0.0009438224
type3	1596.889360456	0.057829543	0.016270937	type2	775.8334085505	0.0243474257	0.0233484007	type2	566.1659393966	0.0577954805	0.0050337433	type2	1082.7358477904	0.0340621636	0.0561119989	type3	1436.8057342528	0.1901328467	0.0145272546
type3	3076.0075948629	0.1341594387	-0.0055486313	type2	1453.5379158182	0.1253878419	0.0420986663	type2	1561.3585328517	0.0946223163	0.0035247754	type2	820.823506232	0.0935147912	-0.0020116643	type3	7863.7456973333	0.1857847889	-0.0155518122
type3	4194.8473302646	0.0925041436	-0.0079981428	type2	1670.8627108246	0.0487450202	-0.0021326792	type2	706.5395328354	0.0512249979	-0.0333640452	type2	1445.4162680156	0.076290644	0.0232116684	type3	4988.7722877336	0.1870997963	0.0028714802
type3	5965.9760657475	0.0283510912	-0.0484147878	type2	488.4492598645	0.0935306235	0.0223647284	type2	471.8233987251	0.0195403373	0.0496228433	type2	1355.95102291	0.0152136102	0.0041722146	type3	1206.7021881874	0.0673347224	-0.0517211047
type3	3026.7810281215	0.025008811	-0.0109649753	type2	1021.7885997412	0.0300681042	0.1263420075	type2	1732.2992653809	0.0750091723	0.050239908	type2	649.3551641746	0.1054013363	-0.0014961767	type3	1812.4147346389	0.1498241291	-0.0007770458
type3	3918.0590966845	0.1529346537	0.0355154288	type2	358.4378806596	0.0579149672	0.0054311216	type2	814.5329365159	0.016710156	0.0778210722	type2	498.391446369	0.0628139918	0.015139223	type3	3120.5367314819	0.1588412808	0.0043243162
type3	1430.7779109236	0.1657403162	0.0250946127	type2	1011.0974280134	0.062774082	0.0586534714	type2	1322.2215017371	0.1170002516	-0.0147438259	type2	639.6521462191	0.1405937318	0.0490824031	type3	3999.8008183828	0.1126205849	-0.0563265333
type3	4841.5252035137	0.1411099445	-0.0239774732	type2	934.9960664754	0.0828281776	0.0281527113	type2	1752.0094793755	0.0260971942	0.0487782808	type2	823.2664829	0.041845711	0.0290994698	type3	6622.1719286392	0.1928749105	-0.0377523655
type3	4737.9170952838	0.1636157427	-0.0309912454	type2	356.7397017954	0.1246699079	0.0261986109	type3	1877.3483932943	0.1139580387	0.0288179764	type2	626.5794647785	0.0753147408	0.0134542168	type3	1333.6422257509	0.1753378113	-0.043588134
type3	7221.5071346617	0.0640201282	0.0046120627	type2	677.5615554311	0.0973045463	0.0666869202	type3	1198.3101306064	0.1010364316	0.0039717919	type2	1551.1317635597	0.0941808253	0.123809616	type3	1837.6888068444	0.0513629416	-0.0041241733
type3	4422.4287555828	0.0500700543	0.0021101204	type2	1370.9480365556	0.0468532988	0.0268864406	type3	4102.2567920092	0.1311418324	-0.0656627735	type2	1012.5528627444	0.067147181	0.0077491181	type3	5459.5719148954	0.0633144939	-0.0146301397
type3	1377.0569832664	0.1937148283	0.0096580413	type2	1439.6244249734	0.1642167936	0.0167611466	type3	1877.9030256762	0.1632996703	0.0418365121	type2	1442.7935720909	0.0598357038	0.0133041792	type3	4968.4453875359	0.1967325892	-0.018403725
type3	1444.2265345814	0.055719713	-0.0162191231	type2	473.0166668597	0.0556081276	0.0140771416	type3	4878.3615368519	0.2029658207	-0.0004862329	type2	984.4745955273	0.0621221097	0.0457514352	type3	2689.3812464974	0.1138584942	0.0115385065
type3	2755.5168996523	0.0251062118	0.0119844989	type2	499.6254509953	0.1269069482	0.0018716316	type3	3216.0106165948	0.1710157722	-0.0072685477	type2	1659.3200643125	0.0189223085	0.0463682382	type3	5626.8576508024	0.1751969619	0.0047313024
type3	7266.9542040656	0.0767617342	-0.0043244803	type2	854.5596630913	0.1429917831	-0.0256544268	type3	2402.5431884738	0.035324447	-0.001973958	type2	841.533893109	0.0746342558	0.0175280498	type3	4084.6851531136	0.2142814665	-0.0260237383
type3	4682.065397438	0.19553356	0.0196564784	type2	637.1954122517	0.1291093991	0.1536678765	type3	1957.430308904	0.1453282353	-0.0013755677	type2	1078.8359047116	0.0647129145	0.0211739418	type3	3614.3933035212	0.1421271029	-0.0641419151
type3	1364.7256265517	0.1711879009	-0.0455328371	type2	488.3030151139	0.1309486092	0.0033798377	type3	1445.8166139255	0.1588913196	-0.0046918258	type2	1341.4251343493	0.1326821355	0.0132990015	type3	3683.1303456337	0.0888692306	0.030068964
type3	1187.563180744	0.0233974345	-0.0277364111	type2	1006.7063906464	0.0577654914	0.0697682976	type3	3779.9289930328	0.0375469299	0.0047227956	type2	566.9222572374	0.0733995896	0.0546721221	type3	3683.7402173163	0.0897619172	0.0033749245
type3	2667.1358832434	0.187881894	-0.0097941037	type2	479.0737363214	0.0936064132	-0.0009938359	type3	4817.7214602941	0.1330156169	-0.0239835926	type2	1364.2635172384	0.0962275621	0.0179458081	type3	1961.9090542884	0.1391829237	-0.0302126879
type3	1967.2590595243	0.0329759022	-0.0301634956	type2	971.0743289792	0.105608805	0.0126579058	type3	3105.059510062	0.0229501134	0.0066128171	type2	641.2622003355	0.0320514776	0.0072464311	type3	3115.8146548367	0.0471287721	0.0091403384
type3	1609.2723260522	0.1592935314	-0.021608381	type2	1704.434702339	0.0613354653	-0.0249216969	type3	7866.6191392196	0.0722690045	-0.0055610192	type2	819.9348310961	0.0227496482	0.0189791161	type3	1571.1596566338	0.2070229841	0.0036026513
type3	4102.4409322786	0.071862708	0.0016804169	type2	470.8729444769	0.0932088683	0.010234673	type3	5643.1599201839	0.1899045559	0.0054058423	type2	1355.2827693659	0.0281029349	0.0959402124	type3	3573.5539915495	0.2394181608	0.0110328632
type3	7611.0264097326	0.0944485243	-0.0199104	type2	1339.8597182737	0.0896956504	0.0330935007	type3	3209.7421415123	0.128424679	-0.0011013928	type2	1006.5484573108	0.1408159556	0.0660659503	type3	3434.0008212758	0.0331431084	-0.0050389783
type3	3689.257116909	0.0378787629	-0.0084854578	type2	767.7871724857	0.0474683851	-0.0300256215	type3	3063.149577396	0.0401079801	0.0012428374	type2	1326.00614272	0.1494639826	0.0362246998	type3	7846.0707479533	0.1090999904	-0.0100279879
type3	1455.260528228	0.1049744875	0.0534417302	type2	1239.8631351294	0.0771651095	-0.0409813888	type3	2134.4978450819	0.1126126329	-0.008492951	type2	1472.260211655	0.0692996369	-0.0128854005	type3	5378.6220940311	0.2358752855	-0.0688096037
type3	4166.2726749522	0.1092697509	0.0018652649	type2	1340.008199542	0.0722405545	0.0160970091	type3	3126.8702310319	0.2073162927	0.0040989308	type2	1089.677860773	0.1111180183	0.0701899005	type3	4504.5928979448	0.109508466	-0.0363535649
type3	7326.0166208572	0.0875259582	-0.0011012418	type2	1601.7334477984	0.1147506976	0.0034047559	type3	7213.3533809013	0.1608249166	0.0021764335	type2	1601.6944827568	0.054975599	0.0626024829	type3	7058.0498729457	0.0748551375	-0.0032002153
type3	1855.5572955528	0.0582377832	-0.0429473631	type2	470.8218413003	0.0744869786	0.0400039606	type3	1875.2708371098	0.091350731	-0.0518344446	type2	1024.1312817104	0.0784116127	0.0427330869	type3	1762.2196705093	0.1138764408	0.0028413365
type3	6302.1986371625	0.1221510978	0.0108992625	type2	806.8449343462	0.0507747494	0.0251030268	type3	1673.3060490977	0.0926485593	0.0300688018	type2	1538.3893630237	0.1074427909	0.0592973136	type3	4157.5597395145	0.3337256749	-0.012623247
type3	7576.7075778799	0.1391982442	-0.0035473678	type2	1097.9199920697	0.0501679549	0.1012499921	type3	3142.0778791895	0.0845600641	-0.0068408914	type2	1436.1483708081	0.069586075	0.013866933	type3	2428.3242666444	0.1472922188	0.0041601861
type3	3750.6251752685	0.0939307263	-0.0136773636	type2	824.5332662371	0.068741986	0.0308146329	type3	3385.3470780601	0.0822661419	-0.0021113605	type2	1065.2005478072	0.0362798775	0.0022244594	type3	4407.3932734629	0.210731031	-0.0494505794
type3	7830.6412728069	0.2055715615	-0.0173576594	type2	473.0492872957	0.1429026424	-0.0013509341	type3	4542.4118179766	0.151189499	0.0044573264	type2	1441.8209814949	0.0311101862	0.0330937725	type3	3724.7517033198	0.1834854122	-0.025794706
type3	1765.8022534659	0.2850740216	-0.0408596223	type2	1579.8610010032	0.0230059649	0.0288135454	type3	4168.5366568822	0.0539624982	-0.0032894196	type2	1350.5219386492	0.1681308527	0.0102355085	type3	5920.7936144426	0.0584017145	-0.0346359828
type3	3789.4489286655	0.1095997095	-0.0040160393	type2	762.9583300334	0.0484190577	0.1988945869	type3	1417.7365674517	0.056872425	0.0025555812	type2	767.4633781865	0.0446169684	0.0245781167	type3	1979.6136031274	0.1658122752	0.0124301124
type3	2094.6587208991	0.1442752798	-0.0017614505	type2	1011.5446079218	0.0202913028	0.0135757608	type3	1796.4386648776	0.0667676651	0.0030026885	type2	647.0965603629	0.1084528479	0.0320906021	type3	4883.8076270492	0.1614065061	-0.0041892569
type3	7066.7158439667	0.1192308813	-0.0337123682	type2	357.6973171444	0.0464918528	-0.0347608693	type3	1202.3117236675	0.1609879166	-0.0372767764	type2	496.0629659551	0.0423803621	0.0072936994	type3	1898.2290229355	0.0473931752	-0.0185815798
type3	1205.544565589	0.1259959657	0.0313522587	type2	1319.1413478406	0.0794800266	0.0277451243	type3	7625.5298213562	0.1331464702	-0.0184237764	type2	1352.0955738334	0.1169139255	0.0019664905	type3	5726.1800137899	0.0416658667	-0.0023091506
type3	4094.1972724669	0.0419458857	-0.0001545091	type2	1726.7500196941	0.0585840594	0.0041047016	type3	2853.5961887607	0.3209533206	-0.0120645778	type2	1029.019401662	0.0461813669	0.0041169492	type3	2743.6044315823	0.07827034	-0.0023470717
type3	3067.983047505	0.1899157093	-0.0153248165	type2	463.5222667045	0.0916075483	0.0009792626	type3	7755.5247558835	0.0264713333	-0.0047378831	type2	900.9162590743	0.0546945758	0.0094036242	type3	6574.781787352	0.074706266	-0.040889275
type3	6239.4747608816	0.0609826794	0.0052716572	type2	358.1320418476	0.0720830661	0.0010709463	type3	7649.7883358882	0.1398908562	-0.0035715381	type2	1223.5064525841	0.0520663257	0.0961100782	type3	7342.8509699092	0.1571025136	0.0066680186
type3	1878.1450976402	0.1658233532	-0.026372426	type2	464.0354618364	0.0854062383	0.0855686658	type3	4093.9767765894	0.2013900246	-0.0080037317	type2	1374.7426106995	0.019426932	0.0547683841	type3	3808.2826583045	0.1057555811	-0.0018401555
type3	2378.0342633165	0.0519027606	-0.017845435	type2	1023.2724942593	0.065043032	0.0230612929	type3	5466.128076076	0.1379886386	-0.004519341	type2	800.3884782081	0.1137982127	0.0998667024	type3	7505.9679322372	0.1212292597	0.0025838215
type3	3846.4616776751	0.1602313577	-0.0543215561	type2	962.9385419193	0.0754067255	0.1050099724	type3	2687.3414625439	0.0723344755	-0.0121511179	type2	1198.1601596115	0.1304670764	0.0794066242	type3	1967.0595525334	0.0489539031	-0.0279289383
type3	1227.2075706634	0.1536458	-0.0462847215	type2	360.4668587034	0.0290549702	0.0027475722	type3	2679.7619513248	0.0258250515	0.0183199311	type2	1411.0316724484	0.0208804518	0.0182626434	type3	7885.1426284566	0.1898982976	-0.0007695076
type3	1443.5539754571	0.1334965093	-0.0158513309	type2	1076.2524636008	0.1183152771	0.0234615255	type3	3162.6591629279	0.1376477899	-0.0486804932	type2	1396.6235070065	0.0554584695	0.0081033731	type3	1427.1030080495	0.1382759179	-0.0145831335
type3	4303.8952342062	0.080810308	-0.0059321717	type2	1026.1626336297	0.1193360795	0.0094614592	type3	1369.3275739129	0.0375121215	-0.0211622186	type2	1019.5972737737	0.0755440707	0.0029721232	type3	3206.8789426485	0.110434296	0.0063913435
type3	1194.9142770972	0.1579738032	-0.0060050413	type2	1488.9611357563	0.0528828189	-0.0238158459	type3	1402.8700776383	0.2141391828	0.0014588604	type2	1218.0960323768	0.0681968476	0.0982345287	type3	1598.8179128799	0.0915422362	-0.0706247412
type3	8045.3396480033	0.0415792942	-0.0134648891	type2	353.8070146328	0.0158487036	0.1017309724	type3	4125.8922945156	0.0798869197	-0.0724599386	type2	1086.2540480279	0.0495564282	0.0571532618	type3	5463.3288713454	0.0456972338	-0.012520364
type3	1186.6670339292	0.0890547347	-0.014014414	type2	664.2122382941	0.0185393648	0.0098985964	type3	4645.3610032382	0.099396729	-0.0017834231	type2	1345.1183075922	0.0912534421	0.0050904187	type3	1997.5135482284	0.095238719	-0.0039657061
type3	7519.0852640016	0.2754119741	-0.0068156653	type2	484.4637595081	0.1063108504	0.0015218805	type3	1737.7252575309	0.2364691588	-0.0025095584	type2	702.1604370743	0.065543927	-0.000317914	type3	6611.6066235473	0.1989091693	-0.0194583313
type3	1856.0478901904	0.1779559832	-0.0007634433	type2	1099.020167175	0.1340114356	0.0191475303	type3	4342.575206323	0.0305574382	-0.0021945428	type2	472.6903149721	0.0456664874	0.0010484029	type3	1440.8772926481	0.1093652195	-0.0031121928
type3	1412.0344644544	0.1115113098	-0.0152580189	type2	649.5156904547	0.0950265427	-0.0103853769	type3	4070.5385890875	0.1998632483	0.0058363462	type2	656.4515187017	0.0969051431	0.119499641	type3	3543.0778523945	0.2280172502	-0.0006625747
type3	4439.1427668207	0.1920435748	-0.0009437072	type2	960.1795768435	0.1355238886	0.0964323945	type3	3123.2166464333	0.0544507447	-0.0481464424	type2	987.4167620144	0.0489455827	0.0064412913	type3	3587.0696089257	0.157658574	-0.012047833
type3	1414.8559499035	0.0998812641	0.0120453302	type2	1690.2231134724	0.0260865415	0.0685866821	type3	8204.3922114422	0.1177164355	-0.037600982	type2	574.6742950825	0.124756449	0.0601997761	type3	1348.4544956487	0.1608918773	0.0100848572
type3	1352.2595662594	0.0388881661	-0.0070961401	type2	935.0212570587	0.0469176119	0.1333449274	type3	2776.160521962	0.040015428	0.0218311811	type2	1091.7606343597	0.101392731	0.0052012645	type3	2813.6908125854	0.204527515	-0.0418968848
type3	4697.5379902306	0.0722437415	-0.0259869943	type2	1330.8061611327	0.0564202046	0.0151771965	type3	1955.2880006565	0.1641673334	-0.0339022206	type2	659.3659910602	0.0350558818	0.00486811	type3	1200.8802464587	0.1125158656	-0.0088121849
type3	3120.0028724806	0.1679399793	0.0149520849	type2	1025.7883440038	0.0277141881	0.0218625324	type3	5462.2253971975	0.209760226	0.010544133	type2	1018.1249059541	0.0966789559	0.0356392855	type3	3150.5570525347	0.1338600688	-0.001570368
type3	7067.1913361947	0.1027640984	0.013786516	type2	954.6755608449	0.1678428634	-0.0376752171	type3	3101.2023811286	0.1569964201	-0.0155672005	type2	1079.4040169718	0.0282217838	-0.027015898	type3	3153.1244371683	0.2240897801	0.0118482921
type3	8103.7257838222	0.0168916753	0.0016877889	type2	1399.5768354637	0.0409915638	0.0218382885	type3	3141.7301935338	0.0302808214	0.0106410482	type2	803.5702833679	0.1251713878	-0.0058909772	type3	5696.0984479069	0.2369265172	0.0068499435
type3	5587.4008207104	0.1740743793	0.0551438364	type2	1005.0903292939	0.0178057458	0.0439806403	type3	8720.4573637249	0.1740209827	-0.0738017163	type2	642.6621804222	0.0304622454	0.0017673449	type3	1976.1835618295	0.2046481419	0.0046363155
type3	4266.1486556597	0.1327030865	0.0100731671	type2	363.2016042713	0.0178090444	0.0827623942	type3	4236.6407745398	0.1601746919	-0.016863247	type2	834.216631259	0.0914971778	0.1101736685	type3	1322.5764504602	0.1173447308	-0.0120167725
type3	1458.9186033117	0.1589636378	-0.0224816678	type2	1563.8929217207	0.0326854123	0.1074928817	type3	1361.2441489088	0.0993393356	-0.0222190328	type2	1032.8741094412	0.0257865761	0.0082452861	type3	3643.5790480394	0.1240363671	0.056154565
type3	3629.2760452959	0.0958174982	0.0143441863	type2	361.4144181634	0.1435831783	0.0430620811	type3	3801.4110520502	0.1427370719	-0.0141312873	type2	1063.6653160468	0.1178620354	-0.0214705745	type3	1434.390735197	0.1454866717	-0.0387610668
type3	4238.2199597436	0.0851615018	0.0033068984	type2	359.3120230985	0.0812860918	0.0110599917	type3	4143.3235684159	0.0982475267	0.029014292	type2	811.8561695082	0.143246066	0.0242276153	type3	3994.6068340119	0.1218964745	-0.003676577
type3	4199.3207246482	0.0374570054	0.0014210715	type2	1006.3088771854	0.0759799672	0.0992898575	type3	1432.5340118451	0.0680155215	-0.0543393641	type2	956.9871235334	0.144590811	0.0231337197	type3	8066.8251404397	0.1461679328	-0.0006722851
type3	3804.2600610435	0.1453739969	-0.0235203545	type2	1102.696569762	0.0526153917	0.0106555371	type3	4183.5558872904	0.1245851455	-0.0276293911	type2	1344.7589543735	0.0600598333	0.0377985048	type3	7982.907912653	0.1531401908	-0.0098874711
type3	1180.8691251836	0.0851688063	-0.0405084054	type2	977.8742819968	0.0154365097	0.0361423427	type3	7096.0439444	0.1132594709	-0.0305099654	type2	978.3056639721	0.1108424565	0.0986258203	type3	1328.5913098765	0.2812340481	-0.0150178652
type3	2151.984867802	0.1939057843	-0.0123020346	type2	825.3082202556	0.0374707881	0.0485017035	type3	1357.9770005382	0.1629293227	0.0234605143	type2	899.4983930908	0.1113394487	0.0323262633	type3	5818.8658249452	0.2468194202	0.0032044648
type3	5881.5169648222	0.1644692077	0.0054681225	type2	952.7691893662	0.0657300458	-0.0019154231	type3	1215.7962411171	0.2249233898	0.0023158532	type3	5619.4409774243	0.1485659568	-0.0598633443	type3	3461.667158438	0.0266541105	-0.0176316378
type3	1586.9081027599	0.1869820584	-0.0152346329	type2	1076.7915381497	0.0255340986	0.0157721481	type3	7536.1818729733	0.0427291783	0.0051551246	type3	7272.8992849793	0.1349422402	-0.0278386829	type3	3577.7104327133	0.1889370671	-0.0191465642
type3	6587.3076306329	0.0812379319	0.003021589	type2	826.9384536702	0.0614172538	0.0435574385	type3	3592.9444676563	0.2078057457	0.019769566	type3	6524.6124806065	0.1593852097	-0.0194379577	type3	1596.3963261307	0.1897861839	-0.0273995371
type3	3430.4595815118	0.1416390649	-0.00479917	type2	808.8669614809	0.0346001872	0.012668071	type3	4277.3827122705	0.1364334493	-0.0057561325	type3	3419.2411280957	0.0844264352	-0.0286682649	type3	2692.195384192	0.0493068103	-0.0169574031
type3	1988.183632731	0.0282187504	0.00265516	type2	807.4077098655	0.1161250096	0.0078990301	type3	3107.2218337859	0.1611676253	-0.0017627668	type3	7175.2036867172	0.065590066	0.0419093455	type3	4660.25583627	0.1540809276	0.0396595286
type3	2817.2020313948	0.0876521551	-0.0015492365	type2	1113.2968183568	0.025560299	0.0102972306	type3	3789.6652555886	0.2202069114	-0.0602306454	type3	1391.1205725336	0.0253358095	-0.057508036	type3	2861.1133796934	0.0715317205	-0.014354974
type3	3043.9234904575	0.1095409183	-0.0074103106	type2	1445.396814721	0.0477047878	-0.0212334825	type3	7781.0565464883	0.1018621925	0.0025624436	type3	4086.0238914112	0.2512566607	-0.0338452027	type3	1446.5863128815	0.1778360843	0.0009904325
type3	3741.9871881127	0.1826496841	-0.0268820086	type2	1019.3651055857	0.141433167	0.0340717643	type3	7266.655137426	0.0850573503	-0.0002090672	type3	1199.7575284229	0.1171474946	-0.0049392148	type3	5775.3343633176	0.1641337192	0.0383065831
type3	1907.0924641707	0.1069880493	-0.0052114423	type2	1538.897899972	0.0804745225	0.0133227184	type3	1869.2656159579	0.1088371452	0.0315478168	type3	5676.0581875221	0.0513596572	-0.0263421868	type3	4141.6062971444	0.1905708507	-0.0160716154
type3	8616.4361258458	0.2101575733	-0.0070151281	type2	1711.8768037842	0.1106351493	0.0257391394	type3	1779.594036611	0.1983012361	-0.0084984199	type3	3596.7910522086	0.0355902656	-0.024335548	type3	4745.6180704195	0.073393463	-0.0022395165
type3	1677.0566530738	0.1139012344	-0.0174278502	type2	836.5034033868	0.1573451622	-0.0031078911	type3	2368.7754497644	0.0329134639	-0.0101095973	type3	2765.2362211965	0.1896091968	-0.0045356489	type3	4901.6796489898	0.1581526362	-9.15E-005
type3	1195.0930413238	0.2403058914	-0.0004366176	type2	357.8003201934	0.1268842272	0.0238330138	type3	5741.7895699304	0.1566095178	0.011144072	type3	1190.981502904	0.1046477473	0.0204000604	type3	1196.4659180131	0.0888062205	-0.0109341417
type3	2744.5394805999	0.085194263	-0.0077095739	type2	1350.195961286	0.0931642179	0.0065138556	type3	3178.690558082	0.0502161238	0.0151801689	type3	3725.9327019786	0.1438249457	-0.0082243007	type3	4190.0764627048	0.1230136337	-0.0193718147
type3	2789.7365691682	0.0311340877	-0.0056302532	type2	1555.2150657824	0.0566206104	0.0548217472	type3	2143.4862676186	0.1570103467	-0.0069799612	type3	3746.1483493848	0.1226640539	-0.0015329637	type3	2718.7407601126	0.0248653655	-0.0374159206
type3	3823.3772676028	0.1267028828	-0.0104293286	type2	944.3761352439	0.0987373831	-0.0005857485	type3	3606.5510489971	0.186651811	-0.0339551493	type3	1212.4990269368	0.122953984	-0.0073765359	type3	1433.2845818304	0.1613440735	-0.0186675788
type3	3983.6428749747	0.1666696765	-0.0268665939	type2	663.2773887639	0.0974317636	0.0657732845	type3	1781.9195738344	0.066506663	-0.0216141137	type3	7824.2642082812	0.0874532775	0.0227572628	type3	2783.5950833015	0.2489141459	0.0047894524
type3	3823.1676067685	0.1305125462	-0.0542105569	type2	1566.9201735319	0.036940933	0.0462543026	type3	3677.1226999168	0.1551936493	-0.0120026829	type3	1177.2703550563	0.0734820122	-0.0383985228	type3	5736.8517754385	0.3079585022	0.0380449573
type3	5731.9751065623	0.0589099525	-0.0469266088	type2	1421.4979582604	0.0216501412	0.0157209207	type3	4215.2519683803	0.2015959259	0.0314846016	type3	2939.5932466487	0.0766296664	-0.0028421203	type3	3614.6187984916	0.0813639897	-0.0009873534
type3	5465.463407802	0.0933216106	0.0113665721	type2	1473.6451073163	0.043600391	0.021343451	type3	4743.7085242917	0.1463856372	-0.0054824015	type3	7757.125347743	0.0609051896	-0.0057991787	type3	6598.2302221384	0.0296843621	0.0087782193
type3	7359.276451393	0.2177508849	-0.0334595705	type2	583.1816292714	0.1200453739	0.045711393	type3	1413.9351230558	0.2713179536	-0.0017167579	type3	6191.1002260936	0.0860244505	-0.003734679	type3	4183.8239920004	0.0894930731	-0.0181766931
type3	4000.5357944876	0.0226023296	0.0566686792	type2	486.3780853917	0.0932363716	0.0266285754	type3	1451.5527265465	0.1767836971	0.0173850043	type3	1643.2343528372	0.1164250768	-0.00641415	type3	3632.0727925339	0.2114957731	-0.007479758
type3	5994.6994590235	0.2220251002	-0.0307661133	type2	1329.286749837	0.01967023	0.0515001388	type3	7746.8929051356	0.0946726572	-0.0061853259	type3	2741.4105460053	0.1512920586	0.0227405174	type3	5606.6092960572	0.0924819194	-0.0483450154
type3	4210.276377914	0.1751707795	-0.0139727667	type2	719.6547957651	0.0790747182	0.0447592083	type3	7433.5424698477	0.091565294	-0.0269244764	type3	8601.3201201587	0.0797312145	-0.0006577844	type3	1949.8205759438	0.1716128501	0.0554160341
type3	7244.0212079274	0.0799552181	-0.0019431283	type2	1073.4879250194	0.0849680901	0.0768246519	type3	1961.0880818776	0.2174952845	-0.0129319313	type3	4965.5787387264	0.0464969498	-0.0415306879	type3	3482.2326613264	0.0268575091	0.0019589998
type3	4063.4304003233	0.0699960117	0.01069421	type2	1410.9839613287	0.0785099763	0.0502030602	type3	2777.5262757515	0.0669328543	-0.0300346326	type3	2939.1067305619	0.1014811711	0.0189363506	type3	1233.999520392	0.2682693753	-0.0034947473
type3	1578.0686683344	0.1382536909	0.0295601551	type2	888.9525854977	0.0762419233	0.033645414	type3	4875.5772990604	0.1685641676	0.0159957011	type3	1371.8079378538	0.1105519313	-0.0062429363	type3	2389.8391275797	0.2021906866	-0.0493420592
type3	1745.2452140126	0.0969195119	-0.0003315499	type2	1554.7192485908	0.0483279975	0.0372159939	type3	4723.4218204851	0.0540417313	0.0576722577	type3	4746.7561443731	0.2776918571	0.0138979688	type3	2822.9123901834	0.1555312452	-0.0042342555
type3	7284.4575501646	0.0480903504	-0.0026154307	type2	1618.5714891354	0.1339230911	0.1319965807	type3	5702.6481553275	0.1006682328	-0.0378990322	type3	2941.1436842871	0.0437817861	-0.0167272163	type3	2005.347427284	0.0533245678	-0.0331288882
type3	4158.483891069	0.152974139	-0.0008626436	type2	1465.097182744	0.0888399005	0.0505965917	type3	7281.2345059009	0.1741286264	0.0039597631	type3	5708.1471696938	0.0604616778	-0.0393174008	type3	3915.124866894	0.035236198	-0.0389319205
type3	1469.0181620564	0.2113929899	0.0034821826	type2	828.6694331429	0.0247600979	0.07756266	type3	3679.235578628	0.1184794082	0.0038212789	type3	4112.4502775971	0.0783933769	-0.0017170804	type3	2389.2548495291	0.1072643596	0.0039544063
type4	16577.2675530866	0.273221167	-0.0194951806	type2	1034.4398196701	0.0333444548	0.0128171337	type3	1454.2046517016	0.1905569657	-0.011126319	type3	3856.947361127	0.0608892193	-0.024602996	type3	1735.8150057151	0.0938123615	0.0038875571
type4	6142.4992330299	0.1482400378	-0.0086795182	type2	763.7225527524	0.128880518	-0.0246764206	type3	3837.0161437983	0.1928568287	-0.0001479663	type3	3745.5241224068	0.2029258678	-0.0001095771	type3	3793.1436831324	0.1316109441	0.0298111603
type4	8215.7125699142	0.202589914	-0.0455510991	type2	835.073371909	0.0266860528	0.0367940053	type3	6250.4690535077	0.1990216886	-0.0179021506	type3	3422.3226134545	0.13707864	-0.0395945236	type3	5406.8149897916	0.2354919489	-0.0132510692
type4	18076.2687503975	0.3545457896	-0.0049925144	type2	487.402013887	0.11281867	-0.0011743095	type3	4354.5459284214	0.1943680115	-0.0332165336	type3	1467.5386446065	0.0676952959	-0.0052091267	type3	3742.0687856145	0.18396973	0.0077447075
type4	8294.3229730474	0.1003408901	0.0181398862	type2	938.1230087062	0.137258828	0.0494152426	type3	8289.0241037407	0.1243848636	0.0247122044	type3	1462.2957400712	0.1550642236	0.0091677746	type3	2788.4162440398	0.1927155763	0.0218495567
type4	34583.0726087808	0.0673732296	-0.0656220018	type2	969.3218382064	0.0619256103	0.0017220841	type3	6155.8293292067	0.1424244727	-0.0002340177	type3	4123.6370768608	0.2391948264	-0.0042484387	type3	3374.6156119794	0.1055888612	0.0185853457
type4	15920.1025481854	0.22629488	-0.0652989029	type2	954.0918173587	0.0200926635	0.0610555579	type3	3743.0162971233	0.0567853098	-0.0089621865	type3	1978.4813002714	0.2476048961	-0.0236591115	type3	5910.8377626398	0.1582526721	-0.0051757217
type4	18129.4372537705	0.1316988667	0.0038755609	type2	1398.6543936267	0.0759537155	-0.0221559165	type3	5771.9134030494	0.2876067386	-0.0047879469	type3	7039.0594657968	0.0464045572	0.0073362221	type3	7043.8333738486	0.0978329054	0.002328857
type4	5375.7882052393	0.2562899395	-0.0623625712	type2	793.7185650674	0.055841609	0.0048761288	type3	3484.9837040136	0.2074934636	-0.0669132996	type3	4622.8020199744	0.040574017	-0.0140278785	type3	2757.4013364906	0.0584869853	0.0318634991
type4	16688.1640921715	0.2817457411	0.0251509558	type2	1078.0343686386	0.038314635	0.0056920256	type3	3649.9895712952	0.1326387792	-0.0156777398	type3	2966.41633711	0.1191823216	0.0041986317	type3	2699.8117160247	0.0477620811	0.0043157069
type4	17769.2688319251	0.1922507227	0.0211660132	type2	1607.4008387335	0.1270620249	0.0027332022	type3	1743.992368049	0.103090196	0.0195755138	type3	1407.93183699	0.0667288227	-0.0372928071	type3	1783.1334434599	0.1672421695	-0.0354420341
type4	107508.90141518	0.1811491285	-0.0273011469	type2	707.481218828	0.1443495283	0.0197093285	type3	1908.1044317092	0.2407254431	-0.0189071837	type3	5664.2304480568	0.2418752321	0.0030376311	type3	5364.5941068118	0.0742297356	-0.0032798751
type4	16368.8372464745	0.0762184362	-0.0443155716	type2	1079.9780288397	0.1173836933	-0.0151830393	type3	7260.8973173767	0.2391004203	-0.0043599295	type3	4659.6656618436	0.0697143719	0.0030890623	type3	1205.7505998051	0.0391863381	0.0269168174
type4	12053.2313807671	0.1677191602	-0.0089778221	type2	355.4196233252	0.1074918381	0.0402154239	type3	2108.6417250162	0.1266689837	0.0334212718	type3	3124.3741331266	0.1236133589	-0.0207298949	type3	2818.0340803243	0.3006220465	0.0320268875
type4	98299.5084575863	0.2582540671	0.0338046343	type2	363.7297397676	0.1073211544	-0.0201956277	type3	1574.6705177852	0.0821244321	-0.0031866324	type3	2364.3448716776	0.1302527536	-0.0130319666	type3	3630.5449418239	0.0837454035	0.0073290299
type4	21935.9812841556	0.438711468	0.0117213879	type2	1478.1324270317	0.0212456119	0.0055721885	type3	3486.090245294	0.1571798401	-0.0217520714	type3	1466.3582269821	0.0996052362	0.0027117058	type3	2987.79280454	0.0709387062	-0.022639555
type4	16109.5601626167	0.4198524838	0.0408087801	type2	657.0538254077	0.0128615752	0.0920866191	type3	1573.6553088355	0.0161721639	-0.0120562964	type3	4906.6530351421	0.04444091	-0.0079275487	type3	3110.6259088702	0.1708004108	-0.0287262694
type4	107098.933913717	0.2192479212	-0.0693273018	type2	723.9044416765	0.0869489565	0.0070373138	type3	3627.5793410588	0.165869557	0.0269055544	type3	7775.9214226055	0.07623877	-0.024850234	type3	4584.8831299305	0.1601915376	-0.0111853049
type4	28563.2803217583	0.2138899018	-0.0063137154	type2	1042.4529383783	0.0773111213	0.1694744214	type3	2436.6989281567	0.0329689083	-0.0194710743	type3	5681.0843424973	0.1261636355	-0.0076803242	type3	4008.1065704363	0.0480936846	-0.0083882413
type4	98914.4521039954	0.1359967708	0.0434932069	type2	747.4337789126	0.0489195532	0.0650392119	type3	5770.8212436437	0.1205777122	-0.0038684616	type3	1912.7474449806	0.0868850548	-0.0324624937	type3	3770.2549456089	0.1554825319	-0.0334846241
type4	10053.390670149	0.0762427682	-0.0007351373	type2	987.9784444764	0.100876317	0.07723271	type3	2799.7960813812	0.0243265189	-0.0063551416	type3	1193.7648228533	0.1004313759	-0.0055444136	type3	7640.4336579297	0.1076878072	0.0052687626
type4	18231.569637742	0.0791290059	-0.0648110908	type2	1423.9582710114	0.1509745282	0.0487126075	type3	3559.1751862315	0.2123639464	-0.01254477	type3	4108.2904367573	0.2063307995	-0.0033411848	type3	3179.9596635753	0.1884595958	0.0371615995
type4	12940.4567779365	0.232650954	-0.0338551723	type2	1602.6809258864	0.061113495	0.0069272516	type3	2002.1651196282	0.0823538974	-0.0376255395	type3	2011.4510076173	0.029856134	0.0076924485	type3	8767.7600204746	0.155531621	0.0073017416
type4	6538.041154496	0.1848595111	-0.0346846729	type2	1060.0839140085	0.0580821559	0.01802468	type3	7138.4592245849	0.0253538151	-0.0566588335	type3	4424.8992028642	0.0753072584	0.0064472117	type3	2396.0899606783	0.1673745128	-0.0018255616
type4	5466.7435417141	0.2369799313	-0.017993331	type2	1480.2118524487	0.0611182798	0.0237245752	type3	2666.4342270148	0.1035935416	-0.0165374453	type3	8195.7746958206	0.078185358	0.0559920262	type3	4666.2634463739	0.1128485975	0.012177538
type4	21545.898467819	0.0520889859	-0.0256228678	type2	811.0209376504	0.0961255262	0.0387968972	type3	2694.9757230909	0.2532737457	-0.0256450892	type3	1449.1634746469	0.125878986	-0.002124747	type3	4324.2144405716	0.0695927845	-0.0582547839
type4	11650.072855766	0.1703051493	-0.0174520168	type2	633.0139809241	0.1614342133	0.0365356534	type3	3788.3054470803	0.1404682545	-0.0029589269	type3	5600.378250719	0.2021491016	0.0116466198	type3	1973.708506584	0.1707714588	0.0023426707
type4	100109.092443202	0.1789275347	0.0055844948	type2	820.1651248334	0.0788420774	-0.0180202491	type3	2106.316871409	0.0861875298	-0.0079383016	type3	6566.8093438873	0.1180210759	-0.012309657	type3	8086.4062178533	0.0476647567	-0.0042983934
type4	10513.8047856192	0.2866311899	-0.0499998116	type2	799.7411918122	0.1055022464	0.027414543	type3	4159.4689151339	0.0342648657	-0.0080916187	type3	1981.9605641686	0.1489624661	0.0295189137	type3	2127.4028163956	0.0477506035	-0.0010054566
type4	12962.3505158511	0.0453612364	-0.027352975	type2	1206.6498750391	0.0671753675	0.0588777273	type3	6409.3788731297	0.1761003716	0.0268701391	type3	3890.9901931947	0.2317202602	-0.0390391855	type3	3138.5641763842	0.1522085848	-0.0094558588
type4	8283.7688572242	0.1128760681	-8.17E-006	type2	707.6631792834	0.0364556465	0.0137586994	type3	1820.59759625	0.1053492493	-0.0006833682	type3	1440.1857479883	0.1076646872	0.0090978198	type3	2738.4322125358	0.1043655719	-0.0083586932
type4	29262.4360026965	0.202924452	0.0038980237	type2	364.4679768821	0.1105495449	-0.0275460679	type3	2738.7892747575	0.1723047652	-0.0145953427	type3	1927.2965728985	0.1314332263	-0.0032290053	type3	1638.3804573476	0.1490200782	-0.0035250853
type4	6196.8255240416	0.2565355461	-0.0536286687	type2	1606.2125625485	0.0491314977	0.0255174953	type3	2411.6531711645	0.0798909504	0.0082085307	type3	4884.9752785493	0.0267158761	-0.0237378332	type3	6646.8585260985	0.1566225063	-0.0039620593
type4	13039.3834415242	0.2281375249	0.0676468071	type2	1205.1047252431	0.1331870949	0.1609691001	type3	3679.2019800394	0.1163463042	-0.0330107665	type3	4907.1487785652	0.1765197348	-0.013355164	type3	3741.5925401091	0.2145599424	-0.0007940289
type4	29215.6083638742	0.2710137866	0.0273441762	type2	940.1979562694	0.0334896265	-0.0007717269	type3	2833.314193828	0.2400085382	-0.0108402382	type3	4570.4279142705	0.0502394086	-0.0117123144	type3	2731.9551320212	0.0287673863	0.0044951896
type4	6650.7317768573	0.3486164228	-0.0051324616	type2	1679.5398287629	0.0292676227	0.0536136808	type3	3015.1596518469	0.0324181967	0.0009111135	type3	5427.1569443823	0.1304093521	-0.0198182548	type3	1949.1999439801	0.1785467476	-0.0356757536
type4	22219.1020854548	0.2683051784	0.0489632052	type2	1208.8252933953	0.0580971671	0.0861168577	type3	1369.4066984919	0.0784458926	0.0034396288	type3	1575.5453476283	0.0309583529	0.0117700169	type3	7551.6203272434	0.1690787648	-0.005797533
type4	6195.4756072495	0.1453434168	-0.033348545	type2	637.1899485436	0.0155916379	-0.0258497211	type3	3782.2587851743	0.11644685	0.0036121034	type3	1418.9630130532	0.1599157773	0.0086982367	type3	6631.3659807892	0.103944043	0.0122725814
type4	10191.704273346	0.1159928248	-0.038634118	type2	1091.37089498	0.1323741111	0.0337335653	type3	7407.4149385792	0.2886930298	-0.0209319722	type3	4036.8540544492	0.1733775877	0.0278696653	type3	2080.9053860354	0.078844577	-0.0549956613
type4	5465.0456463861	0.199565268	-0.0546354768	type2	661.4561446225	0.0550232113	0.1226142859	type3	1591.7548197328	0.146894935	-0.0084321051	type3	1456.0539994346	0.1275273097	0.0307954749	type3	1453.0142871402	0.094732252	0.0085052101
type4	55589.2108235261	0.1695693772	-0.0495177467	type2	1082.7246312658	0.0486219021	0.0071312312	type3	1798.0086412156	0.1280055381	-0.0216334277	type3	1979.5478187926	0.1615631384	-0.00931995	type3	3994.4380910291	0.140292525	0.0041826467
type4	98581.2465093522	0.148231217	-0.0060298399	type2	1747.4077237454	0.1716068711	-0.0015390499	type3	1678.1489463285	0.0459212886	-0.0184073645	type3	3684.9584342614	0.2222104765	-0.0030847609	type3	5373.2512062691	0.0330176399	-0.0146867677
type4	21847.77006201	0.1067082443	-0.0076586191	type2	465.3825965254	0.049894161	0.0065994899	type3	2110.4988411883	0.0760484109	0.0100569043	type3	4196.8062528929	0.1227979628	-0.0089199415	type3	3178.8325040987	0.1523121671	-0.0233788293
type4	21922.5881519553	0.1923796701	-0.021134136	type2	1215.1981241525	0.0463142222	0.009792515	type3	2113.1995798226	0.1932200684	0.005469138	type3	6613.2072514934	0.0880461832	-7.04E-005	type3	3072.2015021007	0.0525423005	-0.0198735745
type4	106580.329243037	0.0895061996	-0.0315008262	type2	1519.7396348897	0.1258958272	0.037933365	type3	1598.7725266743	0.0629217231	-0.00203122	type3	4822.3367574493	0.0556415565	0.0044488537	type3	1436.5176260078	0.1278599009	-0.0203096884
type4	21644.2552104294	0.1585193935	-0.0075914615	type2	823.1659081284	0.019253255	0.0536242354	type3	1871.2483363421	0.191932042	-0.0335890651	type3	6716.2971870987	0.078976256	-0.0032327372	type3	2126.9571667669	0.1806240511	-0.0022890902
type4	39931.1041758383	0.0731589513	0.0088994427	type2	1344.7010953041	0.0431418118	0.0052932426	type3	3121.1256381749	0.0647424028	0.0037772664	type3	1867.7472276028	0.1586239139	-0.0420887763	type3	3902.9007816583	0.0552074735	-0.0094320693
type4	40310.5986708576	0.2948200304	-0.0009831817	type2	871.7053754871	0.117111955	0.0109480301	type3	6411.0835960078	0.0988203155	0.0102928509	type3	3181.6383354169	0.1046541132	0.0005471291	type3	5693.7143023637	0.0828378184	-0.0028660727
type4	5349.7966495058	0.1061353804	-0.0449378234	type2	770.3935212712	0.1117996326	0.0462932051	type3	7490.737146446	0.1665918462	-0.0446867381	type3	3608.093663094	0.203464354	-0.0336944233	type3	4016.2465703052	0.0655463763	-0.04037984
type4	21929.3465067305	0.2722724158	-1.57E-005	type2	710.5639314012	0.0409070756	0.0334244466	type3	1469.9078640872	0.1827778433	-0.0022191441	type3	3783.6997530509	0.1870371074	-0.0126445171	type3	5877.9846067877	0.1680750601	-0.0021840292
type4	10445.4713035799	0.0899757121	0.0085903592	type2	568.8156421534	0.044818236	0.0218435576	type3	1866.9601760622	0.1917756403	-0.0064875744	type3	2839.1952873537	0.1172850131	-0.0039177536	type3	4118.1047208397	0.0318506715	0.0213624615
type4	11887.8532893296	0.1984457105	0.0018448178	type2	472.87682109	0.0315483415	0.0036427826	type3	2769.0313651151	0.0691377054	-0.0044399912	type3	1193.2816259922	0.194039052	-0.0508307047	type3	8044.1605932698	0.1860604173	-0.0024692978
type4	21475.6962065858	0.1511205957	0.0325223821	type2	823.5918204637	0.0888781839	0.0193436459	type3	4197.4094370292	0.1757036348	-0.0332654402	type3	8599.8376225285	0.086353291	-0.0360116328	type3	6644.9667882222	0.0690617542	0.0035162373
type4	33877.3029590994	0.1238880449	-0.0442935437	type2	571.1211502373	0.1170596182	0.0558628722	type3	1449.6652181194	0.1198873276	-0.0136104602	type3	3567.2553007329	0.1526185588	-0.0002615642	type3	1749.8742995783	0.0960819727	0.0050701025
type4	35486.0742305131	0.2198308221	-0.0506936015	type2	1473.0397943461	0.0271937594	0.0174908043	type3	2917.6830220082	0.1689026141	-0.0004587152	type3	3974.3093131601	0.1036196021	0.0067461018	type3	5423.3770870537	0.1042419732	-0.0058605451
type4	12231.2440367624	0.182413235	0.0833141364	type2	808.2574609484	0.0249001478	0.0197529249	type3	1328.1069803722	0.0915417819	-0.0021192395	type3	8263.5798569939	0.1611090487	-0.0014149201	type3	7785.3473733118	0.2045349423	0.0403807986
type4	55511.3606470441	0.0462154276	-1.17E-005	type2	851.9213058428	0.0447804178	0.0555731434	type3	1448.8033486145	0.1610464494	-0.0067500404	type3	1350.4287326942	0.1505852402	-0.0033242932	type3	4641.193002519	0.2563850974	-0.0015789612
type4	16169.8533801926	0.1875276677	0.0376803923	type2	824.8569901719	0.0902583952	0.0394262908	type3	5823.9039395141	0.0665762173	0.0066446897	type3	3172.179819864	0.0911102309	-0.0222783147	type3	3128.5474142603	0.0424741334	-0.0147373675
type4	17178.3670521367	0.0767564803	-0.0702178059	type2	1736.6828266876	0.0146557104	0.0168935112	type3	4095.220767644	0.0346648219	0.015209338	type3	3749.9486545142	0.1056270962	-0.0368334892	type3	1880.3410967434	0.0342754078	-0.0017500986
type4	21969.2120919555	0.1487808001	-0.0180325999	type2	1039.9587263726	0.0333810042	0.0051138397	type3	5368.2443398571	0.062864689	-0.0092361354	type3	7175.4380705732	0.1057010429	0.0190859754	type3	5515.8594037213	0.1178097155	-0.0394279475
type4	8605.2877311109	0.2817729248	0.0708781173	type2	1332.9521758324	0.1243866786	0.0090040163	type3	8753.0652060041	0.1771866616	0.0188492004	type3	7506.4861063594	0.2361814857	-0.0502773346	type3	6466.3411195137	0.0599676176	-0.0325587381
type4	22168.4494206046	0.3377075548	-1.52E-005	type2	461.6421800346	0.1073785237	0.0252076346	type3	5850.0228121878	0.1133427502	-0.00036833	type3	4660.9337365676	0.0843477163	0.0091848542	type3	2423.4334692775	0.1450709373	0.0107115498
type4	38597.2125491932	0.1094499236	-0.0151912251	type2	576.7914694839	0.1097165186	0.0118352193	type3	3130.6892267652	0.2666952359	0.0037611312	type3	4519.2460514715	0.1979521164	0.0073109311	type3	7819.1092783571	0.0600689506	0.0035239145
type4	10658.9433636344	0.1581326863	-0.0011400869	type2	1107.2487934821	0.0905355797	0.0351466414	type3	7462.134674815	0.08936646	0.0024381684	type3	2119.249252138	0.2613445784	-0.0015352191	type3	4184.0323708987	0.0357420464	-0.000523044
type4	21476.4874045372	0.3342784307	-0.0017490589	type2	1354.5200816462	0.0289507236	0.1179490651	type3	4600.1558080076	0.1125434713	-0.0028601163	type3	1425.4975298399	0.1908555288	0.0042753211	type3	8785.1128600485	0.0935196006	-0.0460572717
type4	21571.7045152566	0.1114650332	-0.0056903378	type2	479.483247957	0.0600811488	0.0439023716	type3	3574.4083908735	0.0243487761	-0.0165290761	type3	4231.1864516281	0.1328436872	-0.0620987598	type3	3120.8759950339	0.1170402085	0.0340154662
type4	10593.872365234	0.2465669876	-0.001476155	type2	644.9597083949	0.0911573089	-0.0110240863	type3	2437.6561975545	0.0640892318	0.0009352113	type3	1438.1559263082	0.2157847853	-0.0795031587	type3	1429.6005719632	0.0417757578	0.0080605515
type4	8029.7289572377	0.768996524	-0.0011303589	type2	471.7892218626	0.1401735791	0.0894070091	type3	1452.873848671	0.0600637136	-0.0156527014	type3	4231.8351910994	0.1238381808	-0.0422099405	type3	1200.6896617602	0.2210194009	0.0210580737
type4	55903.0506414075	0.0818359109	-1.31E-005	type2	1334.3946845284	0.117063057	0.0084614944	type3	7706.786720089	0.0418226721	-0.0624221721	type3	6591.8038993643	0.0423251989	-0.038193359	type3	1627.5684891418	0.1916981313	0.0221877613
type4	17286.1792517536	0.2551685128	-0.0701340077	type2	1351.4710237015	0.0909194678	0.0498040654	type3	1352.9606109972	0.1284859603	0.0123332454	type3	1795.8170839497	0.0330752841	-0.0007378732	type3	4072.6818367682	0.1755183222	0.0023914103
type4	5459.5041424176	0.1258718318	0.009552235	type2	807.8157150028	0.0886113276	0.0327141488	type3	3718.2271470904	0.1757539632	-0.0097043582	type3	1432.0998791308	0.0392249719	0.0056788919	type3	5907.678265825	0.0447825173	-0.010795696
type4	109313.430489953	0.1575932721	-0.0021597346	type2	773.7982154232	0.0673262008	0.0218147852	type3	1217.2777898339	0.0706830143	-0.0143690696	type3	2849.7507280433	0.205174733	0.0335142931	type3	4313.4368587468	0.1003138962	-0.0084613935
type4	16316.847602073	0.1266915864	0.0092828906	type2	726.3093502874	0.0227391616	0.0047913802	type3	1970.9650014561	0.074661092	0.0312789671	type3	2083.0446520154	0.1295784016	-0.0156113708	type3	8245.6245680561	0.1212687728	0.0080893429
type4	29194.7732271187	0.2101052177	0.0311463806	type2	1475.5556676557	0.0954496568	0.0229625197	type3	7458.2556947476	0.0440982647	-0.0374592719	type3	3680.6452732743	0.1052024369	-0.0079545463	type3	1367.0933615274	0.1947062895	-0.002610448
type4	33723.9383744865	0.1996900845	-0.0106808869	type2	943.3840630974	0.0575287018	0.0759356884	type3	1207.1902218227	0.1666454671	-0.002023271	type3	7678.5968779788	0.0969815383	-0.0015114959	type3	2685.9062448227	0.1552860986	-0.0051359624
type4	16168.0839784767	0.0786599042	0.0340729812	type2	1349.2076027256	0.0386562248	-0.0018369953	type3	2369.7185664662	0.0861849923	0.007717206	type3	7944.6220169343	0.0358874737	-0.0242900681	type3	2398.1251923215	0.0421406755	-0.0048374914
type4	11982.8631328095	0.261955232	0.0085739051	type2	755.4617703927	0.058743384	0.0688819183	type3	1795.9096594237	0.0883641539	0.0069834048	type3	7769.0279772796	0.2528333943	-0.0192613596	type3	5738.4568299303	0.03498165	0.0085200483
type4	13132.9616357409	0.2698884441	0.0398281941	type2	576.0574812027	0.1055840405	0.012831504	type3	1957.7601266702	0.0990158512	0.0053183341	type3	5404.7140831695	0.330001819	0.0099391227	type3	2722.7187939097	0.0951187334	-0.051658749
type4	8027.8966720324	0.049481139	0.0295933639	type2	1577.4887635797	0.0288223409	0.0064835486	type3	1190.9508119623	0.0646934591	-0.0001216281	type3	5730.5774566186	0.0655567676	0.0097624834	type3	2677.4555700376	0.1290431944	-0.0023750353
type4	39830.7516524846	0.2283323698	0.0583188498	type2	673.479070823	0.0498427789	0.013956887	type3	4512.6054766268	0.1731957632	-0.0366312322	type3	7341.7174382194	0.1150683564	-0.0181512977	type3	4126.651202676	0.0532713835	0.005166442
type4	6148.3509876852	0.279666096	-0.0060055148	type2	1094.237252394	0.058141405	0.008344885	type3	5362.8273539608	0.1470733378	-0.0087845532	type3	6527.1786528873	0.0628111511	-0.0010128175	type3	3653.4630097663	0.0947029809	0.0157736243
type4	105546.088897711	0.0400794609	-0.0164502544	type2	642.173916852	0.0374176284	0.015156823	type3	1469.5288594651	0.1913859312	-0.000208784	type3	4248.638575514	0.150828427	-0.0232262246	type3	7080.2288908283	0.1017988676	-0.000648238
type4	17691.3770895196	0.1346460345	-0.0099253188	type2	996.839358922	0.0944819826	-0.0121529915	type3	2663.4370571495	0.0260864177	-0.0086582952	type3	1883.7855729147	0.0400101436	-0.0029697718	type3	8757.0917349608	0.2064615571	-0.0027823947
type4	10727.2140230639	0.0742850378	-0.010340017	type2	1393.1139640039	0.1398140708	0.0083406198	type3	7250.1366738533	0.1438845275	-0.0052824243	type3	2857.3577814181	0.1346187268	-0.0039469082	type3	1190.221795082	0.0507327267	-0.0077579618
type4	107590.217724225	0.2713426339	-1.23E-005	type2	659.357314874	0.0403678714	0.0122629938	type3	3602.4275450231	0.0769048867	-0.0399868939	type3	1773.7183770537	0.1217788425	-0.0206806086	type3	1347.0870066163	0.1734245278	0.032545605
type4	15784.3607028325	0.0500331449	-0.010355364	type2	628.4170743781	0.0670334349	0.0766589516	type3	3136.3163353291	0.1488040627	0.0076634751	type3	5655.7860440491	0.2272627722	0.0202498865	type3	8299.6129531846	0.2154965514	-0.0328865807
type4	20914.5610631344	0.062832998	-0.0532045793	type2	631.7630352899	0.1234306447	0.1593612665	type3	2954.9030117353	0.1106285028	-0.0407980025	type3	5747.9953925365	0.2086895981	0.0070207394	type3	1899.6341757685	0.0647313967	-0.0162049614
type4	21692.4919137581	0.1288132531	-0.0139453349	type2	1028.2325962101	0.1093286372	0.009900201	type3	1185.5850029194	0.1282372907	0.0182883552	type3	6306.1384229161	0.125463804	-0.040893119	type3	3973.3828265749	0.1306191997	0.011235675
type4	34931.8693607681	0.255436542	-1.33E-005	type2	489.7687579572	0.04006208	0.0120502624	type3	1204.7133511389	0.1548135396	-0.0758573371	type3	5699.0091890984	0.133932847	0.0124600146	type3	2797.3291043698	0.0552983301	0.0162167348
type4	22570.6996422408	0.0418050372	-0.0560750176	type2	575.446378233	0.0789277681	0.0054084722	type3	1631.5919602847	0.0521858679	-0.0047631843	type3	3416.9002744366	0.1282004417	-0.0040459057	type3	3387.9176128073	0.0794563444	-0.0324550592
type4	22187.6020286774	0.230533662	0.012142228	type2	1729.4999173467	0.0962903009	0.110278649	type3	3159.1865960002	0.0586619917	0.0094289389	type3	7246.9186455181	0.203214883	0.0569660987	type3	1452.4614942733	0.0288180718	-0.0087806074
type4	55499.8531400516	0.2475750678	0.0299335463	type2	1578.9133417586	0.0357544316	0.0273862692	type3	5684.8187769462	0.1605490012	0.0112218959	type3	1672.781510225	0.060948757	0.0193920209	type3	4113.4671154799	0.1164709077	0.0044347343
type4	39431.4138114933	0.1091303653	-1.35E-005	type2	648.7143632756	0.0702957786	0.0035722142	type3	1826.5722182218	0.0432162433	-0.0301677681	type3	1367.9918504258	0.1630440176	-0.0500464972	type3	6743.2145651206	0.1661648477	0.0076466177
type4	40895.2264269295	0.0309105121	0.0318826404	type2	488.045643497	0.0865944096	0.0295271044	type3	4127.806106966	0.1801864346	-0.0182899235	type3	1468.4592867535	0.2000272132	-0.0754791395	type3	4160.8500724556	0.1141556188	0.0038936496
type4	8392.7146479775	0.3023300029	-0.0013008979	type2	1326.5629663267	0.022636908	-0.0166350911	type3	1586.3479455024	0.1684641194	0.0108671777	type3	6514.1043676124	0.1870796463	-0.0297394798	type3	2443.3021790943	0.2206770798	-0.0646563649
type4	97630.2986620815	0.2281277704	-0.0021531673	type2	1372.1062990593	0.0572664268	0.0077250309	type3	4992.9218923563	0.156286093	-0.019082466	type3	2817.0463405149	0.0984184023	-0.0271153859	type3	1992.0547322694	0.0452330773	-0.0596237143
type4	17504.8606178045	0.0333348044	0.0058961939	type2	1558.4969259807	0.1348148792	0.0507225277	type3	3471.1389805889	0.1762253308	0.0227868717	type3	4653.4962593838	0.1943873977	-0.0177109971	type3	1456.7547469149	0.1576431635	0.028352363
type4	106547.863815564	0.1830350571	-0.0085919643	type2	811.1128430432	0.0956959223	0.0062547913	type3	2691.4828067865	0.1126461921	0.0383115874	type3	1777.9593974953	0.0431897094	-0.0814113198	type3	4181.6247625396	0.2218167008	-0.0112362001
type4	17365.0707042688	0.1101147085	-0.0136202461	type2	1659.7465521429	0.0516261981	0.0195490718	type3	1564.5923864819	0.156705404	-0.0081520769	type3	5872.3787051823	0.205670615	0.0060624243	type3	2871.0684089165	0.1569996847	0.0109157298
type4	17521.377579457	0.1926305885	-0.0087379148	type2	1572.2076623769	0.0889146005	0.0348261705	type3	1865.6359743354	0.1672729389	-0.0268248311	type3	3979.2246499164	0.1278684832	-0.0107121781	type3	6741.2915427315	0.1491936119	-0.0286810769
type4	35712.3530469405	0.0635668538	0.0135595568	type2	932.9109279994	0.1207681478	0.0029406441	type3	2773.5327469982	0.2265078007	-0.0271572977	type3	8262.5743174288	0.1401134163	0.0479788132	type3	4163.2452524024	0.2113290956	-0.038138844
type4	17677.3520075698	0.1724167674	-0.0113902667	type2	847.3101816574	0.0534764141	0.0600224977	type3	5609.3095085706	0.0210383844	-0.0028665931	type3	1802.0288970579	0.2124226106	-0.0103808712	type3	2750.3798268371	0.117548541	-0.0268442936
type4	17272.9840731706	0.2720960705	0.0084719283	type2	1671.1277329478	0.0445247373	0.0095672687	type3	2678.7948016862	0.0875022996	-0.0511243505	type3	1848.3240558317	0.0663836415	-0.0091441074	type3	2743.8932559343	0.0693621112	0.0252775187
type4	15954.4089272896	0.3611565124	0.0167812397	type2	954.7676910952	0.0919668385	0.0289029971	type3	4759.3398322662	0.0750025581	0.0057009182	type3	1967.7602668199	0.3098749353	-0.0272970088	type3	2741.3340067096	0.0481645412	0.0139518191
type4	35044.5283128852	0.1372491557	0.011540121	type2	1025.7880873531	0.0329853263	0.0486217861	type3	6477.2210908254	0.0414629551	0.0151301796	type3	4092.9261013343	0.04212996	-0.0033794662	type3	4845.5723691025	0.1596210238	0.0149944993
type4	17455.5644776949	0.0623770666	-0.0170615999	type2	994.428636917	0.0876712585	0.0119901997	type3	4680.9553506107	0.0928834938	0.0336239272	type3	3199.7875176937	0.1945561541	-0.0724186535	type3	6224.1637583719	0.0339276648	-0.0056362022
type4	17438.6860627638	0.1317444786	-0.032474163	type2	1413.2869216831	0.0573825186	0.005500176	type3	4523.5088049909	0.0788368646	0.002305252	type3	1396.4015807058	0.1112996167	0.0397047278	type3	8318.048232049	0.0178371727	-0.0312238402
type4	17382.4753803528	0.1153276094	-0.0483588871	type2	641.6632165152	0.0793009244	0.0175483151	type3	1933.1440746527	0.0415518583	-0.0044140199	type3	2368.5098419154	0.2239600808	0.0028326548	type3	1441.6480647842	0.0863579596	-0.0276567987
type4	10739.1773702967	0.0933314437	0.0285592413	type2	1221.4632617828	0.029768626	0.0007586607	type3	4294.8094322582	0.0303203094	0.0013209997	type3	6698.8912802073	0.2044965055	-0.0112983048	type3	5508.3709863117	0.1365080654	-0.0124407417
type4	16650.1951698922	0.0219459271	-0.0470272561	type2	816.3489915537	0.0401041567	-0.0181632822	type3	3713.4286673366	0.1236679756	-0.0220553712	type3	1181.3997937306	0.0509238292	-0.0090470055	type3	4087.7768663523	0.1528402233	-0.0268178332
type4	16116.452074937	0.2697587785	-0.0022152275	type2	1357.6086020411	0.045780601	0.0063704922	type3	8148.5552920507	0.1202080944	-0.0102460443	type3	4242.7413783791	0.21481542	-0.0051181183	type3	1439.2166410247	0.1960066457	-0.0205751852
type4	18107.7925940923	0.1961771357	-0.0491559812	type2	498.8697231695	0.0563251062	0.0296931932	type3	6662.2234351796	0.1087217924	-0.0055061017	type3	3783.937564573	0.185453206	-0.01649492	type3	2926.5337545896	0.0825043238	-0.0063664478
type4	22633.3904728939	0.0875119782	-0.0157429792	type2	1549.2407746844	0.0311370808	-0.0010188678	type3	3175.4248598189	0.0918614225	0.0023092695	type3	1866.4848318797	0.1318391053	0.0050681354	type3	3498.1343292196	0.0156089995	-0.0117171071
type4	39677.9893165351	0.2908830388	-0.0181518844	type2	1663.5687551447	0.0962255293	0.0819707916	type3	3114.5270576579	0.2190961535	0.0013100763	type3	4363.6528363064	0.0648062152	0.0537255763	type3	3177.184547778	0.173973195	-0.0061177804
type4	16540.654869847	0.1582999646	-0.0509390125	type2	489.9521754178	0.0307687277	0.0446208248	type3	3882.8668342957	0.0594523635	-0.022463018	type3	1886.7302194456	0.0675860904	-0.0112891034	type3	3856.8306739808	0.1920675165	-0.0621608693
type4	29423.1071221811	0.0765737157	-0.0036450815	type2	1406.0432224458	0.022121214	-0.0514650866	type3	1447.7046352466	0.1017050149	0.0169590502	type3	1455.0133019937	0.1632711799	-0.018737084	type3	1958.3970383786	0.0362724483	-0.0047272473
type4	105863.60708885	0.0850811956	-0.0086773677	type2	473.3204747619	0.0801896856	-0.0332904055	type3	4664.7110919286	0.3187865357	-0.006436643	type3	1879.8127580637	0.186968603	-0.0068695607	type3	8267.6237506422	0.1132963878	0.0085898737
type4	5496.7503599213	0.2071123838	-0.0271256619	type2	1052.9277919925	0.0251471726	0.0073596189	type3	1884.7188056232	0.0571879611	0.0100060753	type3	1751.4125557805	0.1035204426	-0.0001764505	type3	3143.4214055477	0.0446101282	-0.0004849749
type4	97057.2809261892	0.3425171619	-0.0317576706	type2	1035.5260310908	0.1409573475	0.0059887596	type3	1934.0899996916	0.232923441	-0.0001445637	type3	7042.8298064899	0.0479185545	-0.0055097879	type3	3788.0422304581	0.0880728015	0.0084065309
type4	13179.6957310595	0.2028604712	-0.0057121851	type2	824.75278466	0.0678566464	0.0335479459	type3	6553.9505287548	0.0815371341	-0.0034871662	type3	5629.7651244405	0.2386899105	-0.0439327767	type3	6525.7546290815	0.1369241106	-0.0099511625
type4	107766.447843176	0.152941443	0.0062524052	type2	668.632004598	0.083131194	0.0183015104	type3	6600.2529307894	0.08619237	0.001799184	type3	2101.6365845443	0.2181633564	-0.0208765306	type3	2817.6084064476	0.1418227927	-0.0207811234
type4	6070.0175243696	0.1011993387	0.0299328463	type2	1005.8945601244	0.0985562556	0.0280205773	type3	5773.8060437359	0.1418413502	-0.054355306	type3	5669.459154016	0.1543761511	-0.0006995125	type3	1881.2076017513	0.1414031516	-0.0010738688
type4	8148.9932859302	0.1065804492	0.0428522963	type2	967.6565817783	0.0337785595	0.0957124679	type3	1605.9559606222	0.2543638557	-0.0239953756	type3	3775.1173925011	0.1794771136	-0.0070278043	type3	3639.4688580526	0.0188143133	-0.035028005
type4	18013.8719818945	0.2926757723	-0.053677243	type2	1621.1010249684	0.1697710106	0.0185830527	type3	1199.2415912313	0.1011400109	-0.031845037	type3	3118.9012645786	0.0221776278	-0.0089545834	type3	1457.5567134915	0.1744169463	-0.0147992984
type4	15785.1352512737	0.2226384337	-8.32E-006	type2	1475.1242347316	0.0305227612	0.0800856142	type3	2727.3501408876	0.2375865718	0.0210690728	type3	3826.5067646701	0.1324089416	-0.0171015004	type3	3767.5624791795	0.0741349659	0.0073385266
type4	21502.140621211	0.2402292716	0.0488291218	type2	482.5611840502	0.1705863689	0.0244955949	type3	4954.3669010467	0.1226157784	-0.0096337416	type3	6585.9726109469	0.1907753807	-0.0108257598	type3	4266.5375518684	0.1771181922	-0.0136561838
type4	106916.002941923	0.1625093774	-0.0284519965	type2	670.6298756752	0.0788061482	0.0053617976	type3	5882.3673659095	0.0744423266	-0.0399056278	type3	6150.8784370364	0.0440052652	-0.0105677712	type3	8736.69256699	0.1013965358	-0.0150725998
type4	17699.5211154841	0.1713224649	-0.004592649	type2	1112.5045106175	0.1289180113	0.0133902839	type3	3903.6355634901	0.1030649663	-0.0164394027	type3	1447.9168353076	0.1843140509	-0.0009210512	type3	4862.7534913086	0.0208879342	-0.0336814248
type4	40471.2712979331	0.1459690904	-0.0416187672	type2	1534.3185030356	0.032580247	0.00951768	type3	5585.1299595629	0.1360615699	0.0143583159	type3	7794.0037366454	0.199276831	-0.0059643921	type3	4956.5134107704	0.0476633627	-0.0281363252
type4	12265.6139807683	0.6195583514	-0.0032332821	type2	1032.3237414707	0.079541915	0.0806495983	type3	7774.938706382	0.1376693275	-0.0137599395	type3	3578.3927966889	0.0769803114	-0.0194593626	type3	1426.5770314201	0.1558546209	0.0082083603
type4	6149.1565655564	0.2472766844	-0.0514462519	type2	630.3778718716	0.0293409613	0.0390296663	type3	2745.2717668882	0.1523552387	-0.0001431237	type3	3976.0693346336	0.0368713271	-0.0255555324	type3	3113.8299396552	0.1172602148	-0.0298244195
type4	8441.1009644724	0.2279260877	0.0152109971	type2	1688.3333749601	0.0902665817	-0.0160889158	type3	6195.6236047207	0.1208387908	-0.0005431103	type3	5813.5688704694	0.1693783132	0.0015127445	type3	5330.7518268541	0.1217882796	-0.0174593469
type4	21693.4255435208	0.0926659914	-0.0525821095	type2	478.4719869803	0.1182633894	0.031558712	type3	2778.9131588513	0.1602121895	-0.012658183	type3	7321.4878571742	0.1732345427	-0.0141385625	type3	1571.7098942182	0.2102105579	0.005395543
type4	17798.6319549742	0.0932747195	-0.0547962449	type2	643.1069046619	0.1150579975	0.0159804945	type3	7315.3071789796	0.0688897767	0.0054067567	type3	4753.524491701	0.1157376012	-0.0298639551	type3	3117.5974619269	0.073766028	0.0049004185
type4	18227.1372952769	0.1441198724	-0.0732009269	type2	815.115303247	0.0473264754	0.0257843815	type3	2434.4358199033	0.1800684928	0.0162446481	type3	5674.801249757	0.1864709035	-0.0297259885	type3	2802.623180632	0.0271888188	0.0148713299
type4	16135.6718685292	0.311171169	-0.0770753504	type2	1096.1677969625	0.09719922	0.0082880644	type3	1208.7137653554	0.1766065416	-0.0154017308	type3	7216.8134931465	0.0476650912	-0.0531616387	type3	1595.1472384515	0.0870823859	-0.0530745199
type4	29229.817635275	0.0481448502	-0.0485409848	type2	1003.639877086	0.0355112545	0.0084330425	type3	5634.4438091254	0.0857501059	0.0069755761	type3	7701.9115566319	0.1655356344	-0.052151799	type3	8093.0323275957	0.1594874475	-0.0005281545
type4	13199.0899186458	0.1302169098	-0.0645241392	type2	349.476687443	0.0783942692	0.0102790182	type3	7634.9112545837	0.0657604973	0.0038828208	type3	2117.1830380144	0.205322243	-0.0002973853	type3	2018.8638503406	0.1144247595	-0.0311258374
type4	107840.924114324	0.1759540332	-0.0616778119	type2	966.412026341	0.0258472642	-0.0003139033	type3	4295.7979807784	0.1652123441	-0.0276321921	type3	1444.969264448	0.0892592483	-0.0013797742	type3	7198.9778432623	0.0318158572	0.0057467072
type4	16271.0643603787	0.1894473779	-0.0481243871	type2	1229.8300265872	0.0441712019	0.0289623793	type3	3971.4186747254	0.1588076858	-0.0225405117	type3	4163.4223781049	0.1488998081	-0.0214929026	type3	3728.8604860579	0.0624173042	-0.0068690457
type4	21396.1572197917	0.0908003425	-0.0292528841	type2	813.9593593107	0.1286241382	0.009653552	type3	8236.5334783406	0.0574448513	0.0318871316	type3	3812.6293039639	0.2024927336	0.0055933242	type3	1460.6651534134	0.1662260836	-0.0093409053
type4	11013.3425399792	0.0939365902	-8.28E-006	type2	657.3328220774	0.1032063247	0.0123191188	type3	4281.2707636244	0.1091939356	0.0211608265	type3	5826.0427800339	0.1050325627	-0.0074557272	type3	7746.7017532638	0.0584366301	0.0429558307
type4	12986.5324779509	0.2837914008	-0.0069758731	type2	647.3802117135	0.0371246409	0.01319175	type3	3707.050032948	0.0347553884	-0.0245463235	type3	5791.4582145112	0.0314617195	-0.0304492724	type3	3555.3394093	0.1390666196	-0.0245998597
type4	6711.7479257519	0.2880389938	0.0174218692	type2	1604.8239104744	0.0379563458	0.0232878757	type3	6581.6198736449	0.2788983421	-0.0162248188	type3	3529.084163694	0.1209599949	0.0217968054	type3	1937.4196263664	0.1605844935	-0.0125145562
type4	97441.8387684029	0.304485457	-0.0010351531	type2	760.6833668278	0.10856257	0.0619917102	type3	1412.1208168897	0.1373012176	-0.0084264692	type3	3114.251318906	0.2176312663	0.0030885232	type3	2757.5567308296	0.1521877046	-0.0048633328
type4	33646.2561502838	0.0821838659	0.0123434154	type2	1106.9379705365	0.0463531354	0.0068170682	type3	5391.5141338205	0.0453547071	-0.0092869462	type3	2817.3693051384	0.1753953255	-0.0116628079	type3	2754.4835829966	0.0519717558	-0.0172371943
type4	38503.2139297099	0.2331998506	-0.0099174093	type2	1001.7339916428	0.1009962514	0.1120214633	type3	6224.8640071751	0.1038713838	0.0185201183	type3	4111.5423530722	0.1836229739	-0.003573846	type3	4177.636875302	0.0867700103	-0.0218689629
type4	98419.812369602	0.1629975985	-0.0103631801	type2	646.8970002489	0.0588372975	0.0832129067	type3	2124.9854304982	0.0981920209	0.0011951243	type3	3165.6995801562	0.0484457731	0.0064679092	type3	1985.1968646775	0.114533153	-0.0085816158
type4	8252.0436088742	0.1861246084	0.0266555986	type2	752.4365587003	0.0305443475	0.0982475044	type3	5507.5059240374	0.0579061447	-0.0045229031	type3	2114.7452039693	0.221665488	-0.0768703729	type3	7843.4388642042	0.1219666831	-0.0235458121
type4	12012.2181396064	0.0972778065	-0.0323985088	type2	1689.9000718214	0.0976775872	0.0465685188	type3	1403.8757837439	0.0708335887	-0.0271082993	type3	5820.8741103762	0.0938274543	-0.0247023397	type3	3867.2963760299	0.1553070822	0.0049054927
type5	4620.2089711344	0.0253964844	0.2708802611	type2	928.6379910336	0.0430645949	0.0261964702	type3	5694.8152168983	0.0480535843	0.0136773257	type3	3157.3073124828	0.0458103866	0.0017137551	type3	2754.2963394534	0.1828649226	0.0610116028
type5	922.5602735966	0.1410553977	0.2021701346	type2	1001.7123669282	0.04528333	0.0111577349	type3	3830.0208731551	0.0320186756	-0.0224722418	type3	3613.3576635384	0.1047047605	-0.0189743185	type3	3729.9830752133	0.1311103489	-0.0411883819
type5	6655.807938335	0.0659368252	0.1207117237	type2	491.8624376307	0.0171813547	0.03054042	type3	1869.4803714722	0.1336917073	-0.0076517789	type3	2741.3870147752	0.0795732467	-0.0142721063	type3	1384.2343998663	0.0947947195	-0.0040815015
type5	7833.337744185	0.0278460884	0.2076197478	type2	630.6189940681	0.0921426531	0.0662375328	type3	3935.2801051014	0.1019235438	-0.0231242712	type3	2008.2797328025	0.1053668055	0.0114834117	type3	4604.7337311865	0.1311970098	0.0157143895
type5	3709.5752109752	0.1585309673	0.0786438604	type2	883.507553523	0.0763317253	0.0424967032	type3	1651.8543904735	0.1544883611	-0.0119357753	type3	7183.3984293179	0.1786641536	-0.0309443943	type3	5362.3477712918	0.0498838592	-0.0584799593
type5	8568.2692698121	0.0897611927	0.1047685797	type2	645.0433434213	0.0261738711	0.0056667304	type3	3789.0220384367	0.1961939687	-0.0055066017	type3	1415.8085991888	0.1450303718	-0.0314777716	type3	1600.1273577463	0.1043763087	0.0030377577
type5	38741.299140954	0.0273981566	0.2420394662	type2	1723.5643469313	0.042078996	0.061158422	type3	7206.5956950142	0.1170936596	-0.0079358258	type3	1893.3913723868	0.0835860946	-0.0290097166	type3	5790.8762916543	0.0785577162	-0.0016432098
type5	1403.3234702105	0.2310720496	0.0556569614	type2	1463.6542760821	0.0316220223	0.0109434662	type3	5678.5551817314	0.1676194833	-0.0263633438	type3	4174.235819484	0.0882272595	0.0036526449	type3	2771.9161263695	0.0646496751	-0.01467047
type5	1853.5258618679	0.127574303	0.037538844	type2	894.6055356873	0.0316686859	0.0387863439	type3	2832.8641090295	0.1340874933	-0.0101479537	type3	7162.8193851285	0.1174384637	-0.0161120812	type3	3585.2426059774	0.0713155402	-0.0019877094
type5	11845.402510772	0.0814695339	0.0544146671	type2	1443.7533007206	0.0540982976	0.0145813673	type3	5515.9586066389	0.0873298024	0.0553456705	type3	3057.9538780109	0.108263984	0.0171791761	type3	3057.7469665692	0.0369058816	-0.0071491955
type5	8227.9636254395	0.0373672755	0.0509198903	type2	967.6686886972	0.048723111	0.0280756579	type3	1428.5403333374	0.2066770229	-0.0136839016	type3	4404.9625721323	0.0809590687	0.0201598149	type3	3767.5297481126	0.0209776345	-0.0177955511
type5	4663.7023841761	0.0556838569	0.1888158212	type2	1022.4396772139	0.0941215013	-0.0368787023	type3	1425.688786257	0.1141690245	0.0067424358	type3	1468.6959722953	0.0723593202	-0.0404729003	type3	5777.3081969857	0.0371950418	0.0027559335
type5	5835.4099136827	0.0358742161	0.1262859145	type2	768.9586679108	0.1378697622	0.0924077406	type3	4183.6759717024	0.052294567	0.0139792788	type3	1976.7397074025	0.0676597811	0.0189826387	type3	2715.9039579751	0.046095555	0.018551745
type5	4327.2611614268	0.1242999268	0.0782077396	type2	1090.8909636089	0.1076129486	0.0390964968	type3	5670.7224634364	0.0233064432	0.0051241769	type3	7893.7110338749	0.0948977384	-0.0030805665	type3	1457.5926966393	0.0670906171	0.0025019795
type5	12721.7489883308	0.1712245452	0.1897790011	type2	719.8904717667	0.0407732938	0.0053299671	type3	3815.8848241282	0.103632314	0.0196333459	type3	4691.3332589958	0.0703202413	0.0213293978	type3	5639.4512116605	0.1211731835	-0.0013577868
type5	8751.7247442853	0.1781044857	0.0862882203	type2	1544.1953559026	0.0857501565	-0.0120282226	type3	8073.0513051422	0.2634101864	-0.0291666995	type3	4222.86224866	0.0390930183	-0.0106122551	type3	3712.5704607652	0.0381361458	-0.0357799463
type5	8630.7734001275	0.0306835816	0.0771521057	type2	1020.2915288817	0.0526402706	0.0098193083	type3	4632.1327224254	0.0443902882	0.0104629242	type3	2405.9050748169	0.128526064	-0.0873841832	type3	2428.3452905069	0.1217416764	0.0333255172
type5	1400.8861344121	0.1121818085	0.1636527191	type2	673.0329986927	0.1129966155	0.0132546995	type3	2987.9130750101	0.1055532193	-0.0111003286	type3	8209.4191997535	0.0562229967	-0.0234662808	type3	4091.2348366196	0.1178764968	0.0022641351
type5	8496.6803669407	0.122686001	0.0486755632	type2	1082.0351057963	0.0900348178	0.0105628678	type3	5502.657781528	0.1884958935	0.0042705204	type3	3738.8386375789	0.0419256791	0.0181339588	type3	1563.5841067846	0.1460770458	-0.0255106568
type5	49775.6332508846	0.0810159918	0.2310533394	type2	666.5096627637	0.1244662385	0.1023500483	type3	1432.6439021261	0.129636499	-0.0125727116	type3	2680.199179607	0.0666553576	-0.0420825478	type3	4438.3610650946	0.2665699838	0.0075591719
type5	840.0053781016	0.1561696019	0.3121516888	type2	1034.6011217569	0.0599484272	0.0104950594	type3	2793.3355854299	0.1167866622	-0.0165114141	type3	2083.4232331229	0.2315473792	-0.0197700979	type3	8878.8742614476	0.092453699	-0.0176010548
type5	12219.6332113218	0.0872605712	0.085302088	type2	1074.2930541847	0.1094281602	0.0226982192	type3	2450.2348800161	0.0824002744	-0.0295860016	type3	3139.3212109833	0.0506694889	-0.0577033316	type3	3218.9195547657	0.0418694925	-0.026749398
type5	75070.894027893	0.1000145238	0.1638957905	type2	1087.5425978571	0.0571351145	0.0026309747	type3	5634.1388741478	0.0352592521	-0.0145360127	type3	7270.9002747901	0.107443776	0.0126244535	type3	5446.5346477189	0.070450955	0.003329306
type5	2124.6460933006	0.1351218637	0.1838059576	type2	471.7790515225	0.1313471427	0.0745418852	type3	5704.7871945503	0.1609743177	-0.0032210516	type3	3819.4422960306	0.0789955144	-0.0085031096	type3	8620.0470578647	0.1961794961	0.0028893987
type5	4308.9287211859	0.0930133301	0.1178566598	type2	822.1392671632	0.0258823121	0.0319616926	type3	1847.6512370771	0.2172794158	-0.0389378084	type3	4115.1027341166	0.1599753148	-0.0020069301	type3	1568.1904750101	0.2801245048	-0.0090072125
type5	10087.0683705675	0.026540134	0.0818489179	type2	1033.1521531285	0.0345366208	0.0787839847	type3	3638.5880125285	0.1019001822	-0.004818503	type3	1331.9621913823	0.0603736219	-0.0253803582	type3	3849.1250854927	0.1166281333	0.0304081993
type5	12378.2321492	0.0971972684	0.0339534287	type2	1338.3293129269	0.1214487029	0.063186381	type3	2425.2532032498	0.1680036125	0.0099964281	type3	3137.3773720681	0.0997649598	-0.0053398046	type3	3413.985126868	0.0805805097	-0.0122465904
type5	6630.0912059581	0.157096261	0.1788510442	type2	841.9637036286	0.0928388266	0.037670554	type3	2145.160278737	0.3221160549	0.0124992885	type3	1444.7210409095	0.1781767188	-0.0346993809	type3	5806.9856792643	0.159577037	-0.0118678809
type5	1395.2201526963	0.1273603912	0.1858107661	type2	1456.8556586873	0.1135488788	0.0473218746	type3	4315.7175727246	0.1785169702	-0.0298926512	type3	3658.3869693815	0.1260498889	-0.0478113531	type3	5623.0378467987	0.1638784515	-0.0248452117
type5	17419.2207261772	0.1585332063	0.0169382848	type2	963.2703921098	0.1110382551	0.017329455	type3	3585.7200991437	0.0868785096	-0.0230605695	type3	8083.4882342945	0.0215147066	-0.0201433261	type3	4526.2440475194	0.0521942279	0.0605304768
type5	5875.3802881381	0.0837248542	0.438322071	type2	1554.9416980982	0.0950975285	0.0524816455	type3	6284.5988254196	0.1327475574	0.0074690761	type3	8811.3139860277	0.0417669925	0.0075725014	type4	22278.7855420685	0.1638180728	-0.0130596866
type5	9464.2427899874	0.3191544455	0.2248409923	type2	802.8742705932	0.1327493135	0.0449988579	type3	2761.2040595564	0.2034574901	-0.0299213483	type3	1447.298517091	0.1282972292	-0.0124727867	type4	17911.8872848896	0.3172691691	-0.0028852791
type5	6803.7698171751	0.0271495856	0.0388583714	type2	1350.4913704381	0.1151116726	0.0735893921	type3	7504.2693257907	0.1854033308	0.0259284517	type3	7603.2568379126	0.0947964653	-0.0147606641	type4	5328.4230011754	0.208807065	0.042034003
type5	9457.7269201443	0.2489086232	0.0567654922	type2	971.4437292091	0.0242123784	0.0305978727	type3	7127.5534032652	0.1582359585	-0.0192902725	type3	2125.2925970363	0.039870033	0.0499886898	type4	22146.4498717082	0.2521248033	-0.0030390919
type5	8994.9177577673	0.1050485697	0.1242030849	type2	632.6208605533	0.0646437126	0.0525504415	type3	7349.7997617436	0.075718147	-0.0153013472	type3	1433.1564973909	0.1505686894	-0.0023472863	type4	8220.117087863	0.1342328403	-0.0256084752
type5	39292.5005795304	0.030579684	0.3566618968	type2	822.986467987	0.1057923818	0.0489512343	type3	3744.0754182607	0.1523852104	-0.0254119685	type3	4236.9904360973	0.1843275043	0.0027854586	type4	17580.0438740244	0.6124034827	-0.0033840181
type5	1046.9112837571	0.1031079268	0.0602217331	type2	794.5814959782	0.1214688935	0.1170496633	type3	3220.6739166806	0.0696361993	-0.0083836501	type3	3734.999996077	0.0424773143	0.0326387277	type4	39792.297864277	0.0786599494	0.0143948567
type5	6780.7959662337	0.0593288604	0.1078071436	type2	926.564285793	0.0250445948	0.0045760387	type3	6544.2882472959	0.0289485621	-0.0046072989	type3	3924.1254026468	0.2498913056	-0.0037239217	type4	35026.313124831	0.2941262499	-0.0614789819
type5	6742.6255758008	0.1531941452	0.5046304137	type2	898.5581174523	0.1113805116	0.0053240284	type3	5757.0824836184	0.1390066779	-0.0032545786	type3	1234.6929039429	0.1646034363	-0.0266928852	type4	17844.3697281367	0.3848400105	-0.0044712038
type5	9294.9242836905	0.0801405948	0.0818600641	type2	935.5042048824	0.0264376346	0.0237027364	type3	7201.5289974315	0.0841951558	-0.0146951257	type3	1403.3483447144	0.0914513513	-0.009560909	type4	8408.3061073961	0.0572692787	-0.0409259412
type5	12140.8359129444	0.0894710376	0.1957207984	type2	1078.2985430041	0.0293114459	0.0268087674	type3	3816.7770028476	0.0493060206	0.0149964167	type3	7566.9662617764	0.0470369499	-0.0046001943	type4	17673.7462404933	0.1757019531	-0.0546488698
type5	2351.5731151773	0.211711065	0.1686114466	type2	1069.3096878089	0.0529343988	0.0614281062	type3	2781.7631374106	0.1350514215	-0.0238419538	type3	1464.922463096	0.1098333442	-0.0098391015	type4	34657.6819174031	0.155119474	-0.0568418093
type5	49779.1289171449	0.0805487393	0.2114102655	type2	902.207569	0.1003550441	0.0100966052	type3	3082.4610521938	0.1698792158	0.0102156465	type3	3171.5154197159	0.1590345078	0.0308283087	type4	13271.4120371231	0.2799790004	-0.0363349121
type5	846.2249648527	0.1083936012	0.0612892407	type2	1117.6099524963	0.0819548018	-0.0503570183	type3	6576.4518421115	0.0701271136	-0.0476138808	type3	1408.3608129453	0.0768229239	-0.0038299972	type4	8143.3015100227	0.3092738263	-0.0075412129
type5	4643.6670303108	0.0811676013	0.2167795042	type2	1375.2063005433	0.0489837778	0.0908525513	type3	8225.6288191107	0.2346577712	0.0283995335	type3	6113.7733599688	0.0960845333	-0.073500898	type4	40566.0120900137	0.1623389312	-0.0134466842
type5	30869.6270926413	0.0918323816	0.0891241832	type2	709.505290831	0.0512122269	0.0510220228	type3	4290.4055388566	0.1616063819	-0.0100695683	type3	2710.1845243097	0.032155581	0.006648725	type4	35426.3506710663	0.1184516877	-0.0120521397
type5	4309.78785885	0.1895306388	0.1860262772	type2	723.1353959359	0.1250500078	0.0022384977	type3	1947.8134007618	0.1255036501	-0.0061449982	type3	2104.9499891308	0.1304280952	-0.0026354819	type4	8698.1103259577	0.2165597794	0.0241653848
type5	5945.9944538502	0.1041919269	0.0504217999	type2	495.0696952249	0.0590221115	0.0335329711	type3	4010.0639631509	0.1847519432	-0.0182112577	type3	6108.7351938861	0.0292789754	-0.014414648	type4	15747.9484086317	0.2274033256	-0.0100345973
type5	8613.5749296888	0.025967072	0.0834179278	type2	767.3213969248	0.0588564621	0.0637128455	type3	2739.3435763524	0.1366984597	0.0012321857	type3	3597.5014995005	0.1048427245	-0.0196935851	type4	33559.1595534336	0.2253115684	-0.0229802294
type5	12752.0983530049	0.1140219035	0.1327811708	type2	1414.2184612441	0.060644931	0.0851251392	type3	1969.8389117707	0.0523839082	0.0156663887	type3	8251.2028085733	0.1602127974	-0.0161752326	type4	12180.6512082476	0.1868187326	-0.0043913655
type5	5927.2669849114	0.1957656424	0.3340709548	type2	355.7780494274	0.0266604692	0.0315840786	type3	3757.052165234	0.1648553396	0.0063172311	type3	2446.4843537074	0.0694358263	-0.0137646212	type4	13146.6697533886	0.1307965661	0.0108073724
type5	6738.9334154924	0.0932534074	0.06195263	type2	1201.2620180679	0.0605026976	0.0489317657	type3	2124.3346012065	0.0442258969	0.0406673058	type3	3189.4663248804	0.1641577189	-0.0085993337	type4	22768.2348156371	0.0668412038	0.0140870709
type5	4293.8645884151	0.0256776817	0.145751005	type2	1482.8639939174	0.0859492251	-0.0192270488	type3	4205.6985776525	0.1674745552	-0.0005647608	type3	2108.879950856	0.1068186603	-0.0158611592	type4	35192.9036521306	0.1124101429	-0.0490181084
type5	3596.4008964128	0.1369659814	0.0967097736	type2	847.893272876	0.1766210028	0.0355886139	type3	4668.5827101333	0.0759386686	-0.0152861935	type3	1763.9501050187	0.0887859462	-0.0300435285	type4	22423.6106055297	0.1432246805	0.0261093955
type5	4217.7295983103	0.0310012027	0.1017131875	type2	809.9794866465	0.0791999067	0.0270613361	type3	1208.4371043667	0.1009963302	-0.0009176118	type3	2743.9260965357	0.1194850051	-0.0034535372	type4	57474.1487982878	0.400888583	0.0204511159
type5	30901.6469055267	0.0392926495	0.2529119072	type2	640.4603470328	0.0373167006	0.004460204	type3	7912.1845588989	0.0947430739	0.0114013198	type3	1870.5424522555	0.0612929304	-0.0061690257	type4	8180.5854165391	0.2827180136	-0.036803787
type5	9951.3046663497	0.1370225655	0.2194688739	type2	1727.198854216	0.0478488885	0.0417769841	type3	8801.8356336532	0.027735255	-0.0113312224	type3	4608.9097404516	0.1969080409	-0.0081744701	type4	41014.6151829846	0.1142563663	-0.0646681556
type5	4308.3286861603	0.0419304926	0.2134666884	type2	761.8925989117	0.0600960938	0.042506019	type3	7173.1298315664	0.1574426106	0.0085596382	type3	3720.7606360715	0.0377403311	-0.0477783112	type4	28371.8296600483	0.1418491665	-0.0612096307
type5	840.1671116509	0.0572861646	0.0902344203	type2	848.2830845334	0.0939665356	0.0102264996	type3	2733.0407736495	0.1199063182	-0.0234872201	type3	4206.4956109715	0.0388149945	-0.0030528488	type4	6567.0845030912	0.3159991798	0.0812003869
type5	39609.6107082165	0.0887631092	0.1164850888	type2	998.9849337764	0.0534981438	0.0387003022	type3	4674.7096683534	0.1598139146	0.0216544729	type3	2028.2277151314	0.2258001933	-0.0032992237	type4	12894.2335247164	0.307079095	-0.0243436105
type5	9383.9306974464	0.227244285	0.1564794954	type2	984.3083886926	0.1184023847	0.0105073363	type3	5994.2141700206	0.0404038661	-0.0301402399	type3	6519.1735528257	0.1682150625	-0.0094924374	type4	104965.468194342	0.1014879708	-0.0019745302
type5	5396.6708835374	0.0237235073	0.0818954736	type2	814.4413577559	0.1031248345	0.0291771083	type3	3865.0991784386	0.183477931	-0.0164250017	type3	7363.5119801025	0.0406639874	0.0054490589	type4	55813.9587438791	0.0680249902	0.0491969766
type5	900.1825108529	0.1209908973	0.0606011731	type2	353.5402158492	0.0327749765	0.0508679543	type3	3507.1603741586	0.0870442128	0.0070388738	type3	4479.877713227	0.1049055316	0.0152445844	type4	13259.5343526209	0.2866645524	0.005748757
type5	841.4815777601	0.121134098	0.0628388509	type2	1588.2763357203	0.0579544592	-0.0084527741	type3	3117.4215300582	0.1936253529	-0.0004720211	type3	3628.3672859195	0.0422679345	-0.0117473121	type4	12078.2707358591	0.1903773956	-0.0598186416
type5	821.0554479063	0.0965112584	0.0271921892	type2	708.8125747477	0.1277175874	0.0530643091	type3	1655.2601577366	0.1856242684	-0.0127658969	type3	1851.9209225849	0.1537642832	0.0052986763	type4	17342.7138994041	0.1298448306	0.0076304653
type5	9768.7183116674	0.100854466	0.2612098701	type2	357.0498605649	0.0981664794	0.0339649379	type3	1855.1011848635	0.1532871173	-0.0034542816	type3	1872.014138544	0.1304980265	-0.000564399	type4	17977.8625141434	0.1936461273	-0.03884515
type5	7126.8592896092	0.3604581047	0.1402526553	type2	1475.6388652136	0.06700622	0.0106100894	type3	7507.3754820973	0.0501857486	-0.0315487594	type3	1963.9504399522	0.2806184222	-0.0702128814	type4	28554.284372133	0.1410965742	0.0281016754
type5	7128.0679624966	0.1628982464	0.0979794167	type2	1384.2237962682	0.1501391132	0.0784679467	type3	4197.1998775803	0.0318830896	-0.056951235	type3	2731.6828997486	0.0848295996	-0.0011798026	type4	8672.2924177066	0.0742944103	-0.0085456951
type5	5414.0857812103	0.1289500909	0.1583727375	type2	749.9641432131	0.1056799379	0.0511170619	type3	6535.6399872233	0.1652128513	-0.009939443	type3	1362.1452397126	0.1735872332	-0.0022467675	type4	34541.1677371163	0.035424411	-0.0075860294
type5	1696.9037652162	0.1718145132	0.100408804	type2	993.5223673085	0.1414152447	0.0019036498	type3	4826.0009140021	0.1718448282	-0.0003795364	type3	5718.2314561149	0.145643597	-0.0660334022	type4	18120.6798684175	0.2356274199	-0.0775555552
type5	921.1809293435	0.053436772	0.1311067562	type2	1004.1945038087	0.1750713676	0.0709111835	type3	2364.3144969368	0.2071906342	-0.0336227491	type3	5726.4777672564	0.0884266357	-0.0311152751	type4	33785.7034073837	0.2598784487	0.0102770791
type5	1402.9470989205	0.1305134149	0.1165300656	type2	1031.056640642	0.1130254473	0.0381485396	type3	7493.9498958603	0.2728002143	0.02982074	type3	1956.9004357129	0.0314136377	-0.0184557373	type4	21280.2255089476	0.1828952504	0.0269530246
type5	8731.126935992	0.0342515423	0.2138434807	type2	1400.0507567309	0.1314845634	-0.0293859868	type3	3645.8321986439	0.1877931863	0.0395048573	type3	2762.5255774502	0.1692536011	-0.0022472185	type4	21996.5957039068	0.2816656021	0.0141122973
type5	11990.028481669	0.0527544419	0.0916676593	type2	662.4918552366	0.119089433	-0.004831517	type3	3174.1629433638	0.0302480328	-0.0103943947	type3	1878.1285265913	0.0613892641	-0.0535374075	type4	12229.2024813639	0.2837406936	-0.0408146769
type5	952.756065497	0.0834596496	0.2062059253	type2	819.4358226553	0.0385386604	0.0064943536	type3	2418.1054906071	0.1241724363	0.001390044	type3	5460.7831365902	0.1694556826	0.0427227231	type4	11890.580816781	0.0896710333	-0.0716173281
type5	8318.7969598787	0.1576266973	0.1575354871	type2	939.7642114179	0.0206181934	0.0137248814	type3	3952.5288335227	0.1385650478	-0.0139026929	type4	29094.6886185715	0.2123119737	-1.04E-005	type4	21640.6097369045	0.2718303358	-0.0366289407
type5	8718.3702881002	0.0557193372	0.1102758803	type2	1052.30169982	0.0433998462	0.0641652551	type3	1442.9817853206	0.2304041782	0.0266917203	type4	21025.5329867222	0.2218449952	-0.0587545759	type4	18053.7911145121	0.0747087721	0.0039920966
type5	17649.1152141976	0.2527101262	0.1014405269	type2	1718.156060085	0.046072669	-0.0114650764	type3	1559.1695095737	0.079597934	-0.0055433753	type4	8262.6040287311	0.2136610858	-0.0646796027	type4	39695.1993893021	0.2191338205	0.0257718674
type5	9315.0629591828	0.0786249173	0.1472872124	type2	1579.6379692029	0.0746175124	0.0255897562	type3	4171.4512963368	0.1931684655	-0.0418214336	type4	8223.8059913328	0.2758852741	-0.0085030008	type4	10199.8513686523	0.1357244791	0.0075407377
type5	910.3509145933	0.0546423563	0.0990411655	type2	1072.4498479408	0.0187272916	0.0683179476	type3	1365.5827589659	0.0410756384	0.0084539338	type4	10472.1210429438	0.0615652624	0.0279708739	type4	99424.1626880595	0.2168088848	0.0084829527
type5	3917.4822412754	0.0378615517	0.1791850277	type2	983.6615764472	0.0780006314	0.0157157804	type3	2405.8027038714	0.0844567043	-0.0773130641	type4	8290.75926823	0.0477692858	-0.0007354912	type4	5336.8679287643	0.1236204467	0.0064843275
type5	1426.5370659861	0.1247753129	0.0720039392	type2	355.887704331	0.0680590931	-0.0029564967	type3	1554.0258835599	0.0357074808	0.0053526593	type4	98643.6681334415	0.6083121118	-0.0078901592	type4	38787.9672187929	0.0613107304	-0.0444307844
type5	12437.1996834776	0.0875670476	0.0592946879	type2	465.0688453329	0.0676907194	0.0161709383	type3	2373.2343671322	0.1364527963	0.0096423061	type4	8442.2966805272	0.2595110074	-0.0556313186	type4	10131.9387137881	0.1790965912	-0.0093717653
type5	9209.6600212365	0.1392608131	0.1796038187	type2	793.0238353003	0.0173307417	0.0560418506	type3	4207.6522150069	0.0692028528	0.0102392789	type4	13195.7869438642	0.0467539307	-0.068400352	type4	17986.1060841905	0.1063926067	-0.0519063048
type5	73163.6155083213	0.1113178922	0.1743078079	type2	796.4088967454	0.0769400801	0.0087361534	type3	2743.3366383758	0.2011636727	0.0101121714	type4	18304.3283654115	0.0693490946	0.0524384417	type4	17107.5644222565	0.0675644358	-0.0082863811
type5	4561.1457329375	0.0454012371	0.1983316143	type2	831.6929065458	0.1311525374	0.0400970057	type3	3833.5004648263	0.1091918733	0.0074490939	type4	8319.7738138319	0.1921170635	0.006286533	type4	12012.9064184381	0.1226627434	-0.0305852554
type5	3631.4152065669	0.1193695809	0.2834987814	type2	649.6804505597	0.1168458068	0.0554001973	type3	3173.1449599103	0.0368785636	0.004409322	type4	6729.8693778032	0.2263602902	-0.0467359827	type4	34504.3682987	0.1830825385	-0.0195596592
type5	4574.4361527787	0.1778643273	0.278220489	type2	473.33034406	0.0279412895	0.1090581729	type3	3714.3912143887	0.2411283512	0.0329352216	type4	38898.6748051544	0.0654937568	0.0110029029	type4	6201.3582671098	0.3887183192	-0.0650171103
type5	39318.1484397928	0.0415836949	0.067765921	type2	830.3064821388	0.0969532168	0.0311888724	type3	2746.192536433	0.0602247154	0.0035240784	type4	33872.8147250697	0.3675840747	-0.0087989916	type4	6723.1877111458	0.55946877	-0.0242394317
type5	39950.7185526437	0.1172519868	0.1617731282	type2	714.0027199683	0.1290637655	0.0156205987	type3	2995.8226790372	0.0370291781	-0.0324255189	type4	10597.3126878436	0.1918028976	-0.0067458582	type4	11972.7583176728	0.325838922	-4.40E-006
type5	12081.1803567576	0.0369043913	0.0135738617	type2	357.451495452	0.0733790087	0.039278383	type3	3969.6918087653	0.0563208554	0.0049609486	type4	8500.3342120075	0.3133570424	0.0447872211	type4	6281.2056062089	0.4114309253	-0.007341388
type5	2295.945837856	0.4376318622	0.0324783717	type2	948.5603085861	0.0588613782	0.1318738405	type3	6590.9860051543	0.0498108196	0.0150416829	type4	13203.7812071563	0.1079454983	0.023487561	type4	17604.8066562072	0.2588829813	0.0806077649
type5	12171.0542489593	0.1363101695	0.251785998	type2	769.9380081036	0.0294737915	-0.0009030301	type3	7751.8908269954	0.203768646	-0.0582462409	type4	108907.97919236	0.0450512843	-0.0562814336	type4	6143.206152027	0.0763101642	-0.0770875703
type5	2334.1499233963	0.2782218523	0.1890877311	type2	945.7173078512	0.0531169135	-0.0049669649	type3	6191.3078042831	0.1939713089	-0.0003384356	type4	107586.737414343	0.0459290604	-0.0203197604	type4	5473.0196402573	0.1805122177	-0.0189399882
type5	889.8573952814	0.0590283219	0.1979293131	type2	1585.2313840631	0.0409757525	-0.0021814937	type3	1783.7275908967	0.133317535	-0.0158834694	type4	5356.3062781836	0.205966703	-0.0022645945	type4	21964.5408757939	0.1133427057	0.012983175
type5	4677.3151354848	0.1449941755	0.2509116798	type2	355.6427662647	0.058211614	0.0470252138	type3	5729.2908160246	0.1069638759	-0.0245000328	type4	8166.7222317627	0.0668280055	-0.0083980174	type4	8279.0074726713	0.0836034574	0.0059768053
type5	11886.8878230762	0.0910240607	0.0880570841	type2	1594.3123153162	0.0522353928	0.0079431621	type3	1473.318888818	0.0650569598	0.00793372	type4	8681.6412690124	0.05122885	-0.0510798913	type4	6738.9183263671	0.2658884359	-0.0629476605
type5	3922.5956262155	0.1088585229	0.0485436244	type2	1096.8067857658	0.1588306933	0.0056271548	type3	3984.830656073	0.0265771852	0.0052499243	type4	10189.1253655541	0.3257136475	0.0566986241	type4	106520.265614318	0.2245455833	0.0174426931
type5	31761.3833398113	0.2204522321	0.2155262461	type2	571.7708769642	0.0211289764	0.0723601306	type3	1760.7121589098	0.2416392749	-0.0154326017	type4	105915.074291812	0.2893805117	-0.0248558474	type4	16265.2540461415	0.3693678872	-0.0054259041
type5	3823.1310773117	0.1449790706	0.1451603101	type2	354.4705870175	0.0218451006	0.0106826397	type3	2669.6218440133	0.1879828815	0.0419175643	type4	108019.596730448	0.3312748392	-0.0141580971	type4	16417.2568223565	0.3281507915	-0.0155736677
type5	8703.6236564659	0.0554356924	0.1224093511	type2	1064.5713390757	0.1698973234	-0.02318983	type3	2992.7822711297	0.0294332808	0.0086823643	type4	8433.4526761683	0.5555359505	0.0266530481	type4	10898.2672785398	0.0519431912	-0.0105344963
type5	5858.5801324366	0.2285755636	0.3152726131	type2	642.8792006934	0.0576202349	0.0971543556	type3	1213.1610914906	0.1075421776	0.012893215	type4	55920.5467572793	0.1784832419	-0.0659083071	type4	18338.2741951404	0.0823991426	-0.0320673412
type5	3929.9397207375	0.1839195264	0.2877975609	type2	1346.7252505146	0.0157440635	-0.0318332362	type3	5647.3024935991	0.0337556361	-0.0021013172	type4	39281.3423374773	0.1737783737	-0.0087990691	type4	11020.2134781604	0.3014801767	-0.0102179484
type5	5440.0830650001	0.1305932408	0.1771941053	type2	874.9473913583	0.0249684696	0.0280775475	type3	1814.9251094163	0.201459721	-0.0090949875	type4	11735.2083015294	0.2652766502	0.0660110408	type4	21231.1572194649	0.1549589449	-0.0611016871
type5	832.526157647	0.0870730753	0.0872712602	type2	1412.5329497778	0.1186426377	0.0477674993	type3	1231.5516640325	0.160461046	-0.0618293795	type4	15607.0312741486	0.1749097439	-0.0183825288	type4	10490.9422125981	0.0353616958	0.0229743946
type5	1437.3780722711	0.0870161024	0.0363319699	type2	809.6880650574	0.130951531	0.0326156957	type3	3105.4830599286	0.1378206951	-0.0248319935	type4	20853.8538481809	0.6870553234	-0.0098630163	type4	35595.7958917921	0.258570311	-0.0177240712
type5	8672.2774634444	0.0324992653	0.2243193035	type2	641.2170611112	0.0823057571	0.0090377367	type3	4020.5226381508	0.0632087606	-0.0279611597	type4	16092.6862649487	0.0720550489	-1.45E-005	type4	10222.8268982658	0.1593586277	-0.0134518054
type5	2136.4211844424	0.0784424094	0.1700417201	type2	365.1705839386	0.0354458575	-0.0064509706	type3	2978.2657877166	0.180398853	-0.00988691	type4	22601.9786658211	0.2842742804	0.0768157205	type4	34909.1942398291	0.208980848	0.0393519132
type5	49885.7939001038	0.0829503042	0.1234127485	type2	364.014269819	0.0829219269	0.0404733844	type3	3616.770571553	0.1980751785	0.0403785246	type4	16630.4257544472	0.1675870281	0.0045712191	type4	39042.6883772999	0.0389949266	-0.0400209132
type5	30807.4464246988	0.1218042349	0.0842253036	type2	1319.8572117948	0.0462091491	0.046519218	type3	4004.6760647465	0.218662945	-0.0100141182	type4	33511.2106065915	0.1441389299	0.0682669519	type4	6693.955550839	0.1232003554	-0.0441657736
type5	4278.7423894703	0.1466080503	0.2175225833	type2	1388.0832819476	0.0984780575	0.109867774	type3	8211.8865271052	0.1374089294	-0.0036521709	type4	109389.456984638	0.2739113993	-0.057368407	type4	17266.2286813149	0.2341475481	0.0282030723
type5	8438.9468497622	0.1419354197	0.1090584403	type2	1396.6274327322	0.0692783132	-0.0196379258	type3	7173.989348888	0.1602827511	-0.0215719614	type4	8582.4959556344	0.1976325063	0.0076594186	type4	107752.195825855	0.0487230029	0.0388653523
type5	4311.3065063975	0.1178910861	0.2115762927	type2	1363.4161292498	0.0752896592	0.0370889623	type3	1343.6840378439	0.0640045461	0.0033193796	type4	38245.5415377855	0.1137321232	-0.0239352861	type4	12225.0394521629	0.0482011387	-0.0062416247
type5	1708.2041297896	0.1236923099	0.0244697012	type2	635.9110282111	0.1326535455	0.0286716382	type3	2404.5683744066	0.0377738096	-0.0240199651	type4	28702.2435910809	0.1533594698	0.01283737	type4	8491.731585376	0.3123390668	0.0028826963
type5	2109.0677584132	0.0578710624	0.1592427042	type2	667.3243639652	0.0360235248	0.0020722584	type3	1376.5962417065	0.1173766839	0.0383237481	type4	99917.2410802925	0.2095275699	-0.0485908667	type4	38989.5916317237	0.0436905265	-0.0086273419
type5	9321.6699685824	0.0924401543	0.294582318	type2	363.4365358093	0.1344312485	0.0965461527	type3	7265.3708701499	0.1366522223	-0.0414909772	type4	6611.9332197929	0.2694844141	0.0122521905	type4	12034.296427546	0.2197070784	0.0076298785
type5	1702.0226175496	0.2252660598	0.301082637	type2	628.6456064851	0.1035336826	-0.0006685742	type3	2828.4210702449	0.1218694801	0.0023469752	type4	5311.1359889788	0.1819591563	-1.00E-005	type4	21945.8262026332	0.0833003207	-0.0219220931
type5	73498.8593745561	0.1156466512	0.1777028036	type2	720.8191420387	0.0449888257	0.0062356835	type3	6579.575915183	0.1896092321	-0.0074389299	type4	35736.4654700302	0.2961518088	-0.0204241389	type4	40133.7630623339	0.1912284441	-0.031685685
type5	7711.9184087452	0.0704863988	0.1166368981	type2	943.8309298701	0.0389586822	0.0387871524	type3	4087.5176952451	0.0972844091	-0.0538571899	type4	33618.0188558036	0.1215264214	-0.0310640314	type4	17580.7987064981	0.1979500679	0.0073322087
type5	818.8724896337	0.0722349884	0.2331997737	type2	775.8532601548	0.111270983	0.0116696406	type3	1932.415825931	0.0944571678	0.0020560773	type4	17532.4416104161	0.1949642692	-0.0278697478	type4	21240.0203310995	0.2373818691	0.0131703064
type5	3969.7473128481	0.1437065949	0.1568580277	type2	761.2094378373	0.0543315473	0.0596954356	type3	4302.7506474339	0.1202234373	-0.0064881959	type4	106288.87732449	0.3110995366	0.0095058144	type4	20886.6246362096	0.1773354717	-0.060766617
type5	1736.5972673591	0.1124187519	0.1717455344	type2	828.9510972843	0.0240113515	0.0021886553	type3	4237.9359867892	0.0952652357	-0.0382140705	type4	38622.5340837539	0.1026280758	-1.40E-005	type4	15782.7983703966	0.2674969272	-0.0215345033
type5	3589.340679301	0.0348965147	0.2201414422	type2	660.5844820347	0.043494107	0.0150249949	type3	4130.3446817169	0.1196397631	0.0074786227	type4	55850.5929600655	0.1441754664	0.0087051141	type4	21312.9818357428	0.3017538619	-0.0560435644
type5	4209.6013580359	0.1337691914	0.164137217	type2	767.1644104963	0.0574124942	0.0395248582	type3	2787.3646256127	0.296540642	-0.0059195919	type4	99427.1861506967	0.1789917668	0.033606571	type4	8446.7748238266	0.0803456415	-0.0040767093
type5	8597.7238676249	0.0970032572	0.2166149646	type2	818.2569782218	0.0568107746	0.0500577263	type3	1366.307268418	0.1522338901	0.0547806495	type4	17893.4602182767	0.1175942834	0.0179807037	type4	22057.9679610188	0.2562676003	-0.0637947059
type5	2358.6637619495	0.2259695272	0.2074432209	type2	825.1810572254	0.0189693007	0.0586277826	type3	3657.4267137642	0.0772004205	0.0225803314	type4	16297.7311519814	0.1219549353	0.0068504155	type4	38934.5992727378	0.2743605613	-0.0612269183
type5	3674.3176091758	0.1188593609	0.0248008311	type2	1565.5233133125	0.0946223905	-0.000921214	type3	7906.3667548544	0.2239798232	0.0350199064	type4	8519.6187591697	0.2085834734	-0.0200137279	type4	17943.9627142102	0.1053503035	0.0217970293
type5	4260.0438318558	0.0577066618	0.2736753284	type2	1599.4231679473	0.1198890385	0.0106413775	type3	2681.5426327428	0.2386832957	-0.046756999	type4	10655.076631179	0.1480598449	0.0139022158	type4	18034.302915849	0.0799475828	-0.007242388
type5	10008.0011487269	0.1265629936	0.0787403962	type2	1328.0875855426	0.1009912603	0.0701510126	type3	3707.357372729	0.0882339069	-0.0003232807	type4	16010.085078185	0.2880296269	0.0455800167	type4	12032.213014909	0.1695353358	0.0082388252
type5	4216.6430452268	0.1083654809	0.1224917949	type2	1002.8664763514	0.1620876196	0.0562503354	type3	5797.0778217006	0.0310763235	-0.0280036882	type4	10099.2156901817	0.2266293151	-0.0056994529	type4	20941.04204258	0.1556473172	-0.0435186553
type5	8348.3565854544	0.0676235918	0.0289832659	type2	1081.0045174124	0.1548411108	0.0147696685	type3	1823.3943668245	0.1562887306	-0.0068104956	type4	28665.9675289218	0.0957361073	-0.0019242158	type4	34389.6457895703	0.0668758636	-0.0123104492
type5	939.8755067239	0.0829494156	0.0428294454	type2	1542.6072309176	0.0857255755	0.0109530356	type3	1211.5712099534	0.0526976006	-0.0576393599	type4	6632.6663933845	0.0448756659	-0.0177071671	type4	11974.6882414638	0.2631004266	-0.0294459929
type5	816.6393409924	0.0775505948	0.0583262313	type2	1069.1069818307	0.1051430697	0.0856136754	type3	2905.6072285966	0.0329425705	-0.067685932	type4	39580.7052498065	0.3299949818	0.0020394587	type4	10569.5556843469	0.3048553945	0.007055815
type5	17714.7214488039	0.1899945827	0.0596521595	type2	364.576838282	0.1127741889	0.0515099207	type3	5909.6325846688	0.125487883	-0.0226989397	type4	8269.4771113373	0.1607413479	-0.005836995	type4	16495.3757910056	0.0931163145	-0.0735005461
type5	10029.0662424636	0.1143851373	0.0737125655	type2	1034.9044371364	0.0213327711	-0.0162161023	type3	4647.0908874409	0.1678686916	0.0118842567	type4	28861.5155782987	0.2466745855	0.0282022975	type4	17411.9868394523	0.1424080527	-0.0083843531
type5	4686.4944004148	0.1420490186	0.0450206262	type3	2905.5782569521	0.2016811933	-0.0037563371	type3	6633.7290470819	0.0650469204	-0.0639885503	type4	8389.9128808727	0.1087445176	0.0017808228	type4	107795.544869859	0.0623874712	0.0166718122
type5	8535.6728648428	0.0177629929	0.1051664353	type3	2747.6599753895	0.176282687	0.0037932958	type3	3795.2119483899	0.1155881978	0.0192173789	type4	11952.8517921586	0.2620069603	-0.0638227464	type4	13140.6167278779	0.1723790762	-0.0422406849
type5	8947.8525052849	0.4580418888	0.092018481	type3	3995.5458899333	0.0500453025	-0.0024682903	type3	2807.567385554	0.2320188859	0.0156077063	type4	15402.5756116925	0.1442628702	-0.0533519792	type4	56522.6157484295	0.2036113675	-0.0085621642
type5	12136.0258951232	0.1619070526	0.1747697212	type3	1879.7788321421	0.1723147198	-0.0003768803	type3	2369.7900434014	0.0602422504	-0.0321341908	type4	38467.2706770782	0.1111288342	0.0164285502	type4	17701.0870424363	0.3240602639	0.0151303723
type5	4275.5141201131	0.120979282	0.027402598	type3	3169.5537591217	0.1232021519	0.0429819694	type3	3652.5791605537	0.0764631725	0.0018283517	type4	5324.789358696	0.1752169393	-0.0269707862	type4	6669.3281224234	0.2506856966	-0.0278704935
type5	1405.9059694725	0.0943260318	0.0505880164	type3	5627.8079956665	0.2053221697	0.0207010806	type3	1178.9114985233	0.1124271059	-0.0395966642	type4	16027.7801670925	0.2581117145	-6.38E-006	type4	34070.0756798777	0.1966366614	-0.0210074708
type5	895.7539477682	0.1354101276	0.0415268372	type3	3605.7054703115	0.1139505154	-0.0354752984	type3	2953.6555218746	0.2161491969	-0.0101005016	type4	10593.3559948966	0.382349824	0.0145403581	type4	6723.7546897665	0.214237601	0.0309257086
type5	4318.0595932008	0.203700642	0.0749403446	type3	1220.7326047855	0.271018037	0.0075208213	type3	8026.8001906382	0.0683829627	0.0048504219	type4	17906.736471408	0.060897978	-0.0366357294	type4	10486.7812170715	0.1423085114	0.0254362032
type5	7062.7992146648	0.0599677038	0.1427285239	type3	4523.6818916013	0.1371166625	-0.0172180664	type3	5736.5262606154	0.1431353721	-0.0047055274	type4	33793.7652267178	0.2862708789	-0.0584984171	type4	17313.233589817	0.1659184041	0.0230825725
type5	11930.1403847631	0.0374926934	0.177065632	type3	1339.0104912408	0.1733069242	-0.0564005263	type3	1875.4299911501	0.0379808602	0.0147066794	type4	16223.7955332227	0.1866370319	0.0239819842	type4	105788.502523268	0.0399675682	0.0263621414
type5	838.0493898642	0.1857976146	0.0805680101	type3	1933.3320554173	0.0769554459	-0.0295666132	type3	1930.3159912358	0.1167872644	-0.0225158348	type4	18332.7018060237	0.1617726986	0.0175496096	type4	11837.3071908285	0.1790834826	-0.0057612734
type5	7743.8665222395	0.1112385083	0.2649571026	type3	4909.4985655782	0.1034228704	-0.0002358238	type3	2693.6274474467	0.0428890561	0.0241032821	type4	15453.4401108822	0.4513277088	-0.0367935002	type4	13159.8931499687	0.0436123146	-0.0053644662
type5	9310.4637479942	0.0976485483	0.0821399948	type3	4174.1197314032	0.1257041673	0.0194783741	type3	4279.8021742324	0.0269490253	-0.0034833924	type4	20973.8625925476	0.0600829817	0.005145758	type4	12247.1913831466	0.1375296117	-0.0169498561
type5	1895.8432358702	0.1593822124	0.0482032683	type3	1356.7693188843	0.193741605	-0.0008384887	type3	3589.2540148119	0.1400270661	-0.0069005464	type4	6253.8404804797	0.1154000677	-0.0019027141	type4	106847.908005932	0.2618713644	-0.0138396798
type5	2346.1440814332	0.1375714701	0.1045616511	type3	5758.3956507031	0.0837014421	0.0315030961	type3	2757.8402924973	0.089685024	0.0229143581	type4	105633.687668908	0.1246942619	0.0363714638	type4	21019.4684358006	0.1862902447	0.023262751
type5	1836.2110235798	0.1084284825	0.2131661128	type3	6588.3798690114	0.0325989657	0.0090788651	type3	4181.9555706545	0.1031331373	-0.073088757	type4	108752.984126525	0.0358258363	-0.0276123234	type4	18010.020935449	0.1988281792	-0.0081128546
type5	5897.9164607427	0.1031760429	0.0352577734	type3	4279.3260301363	0.1762272698	-0.045620164	type3	1432.5368052568	0.1317723025	-0.0043247167	type4	10226.3384640408	0.1572196755	0.0085601788	type4	6167.552035541	0.2703620318	0.0104935406
type5	1077.9491837194	0.0579136203	0.1872728067	type3	5702.7504235682	0.039546821	-0.0021483374	type3	3629.872775086	0.140975685	-0.0126781397	type4	11701.5571882552	0.0998256405	0.0144169061	type4	17673.9122133574	0.1099395664	-0.0115377614
type5	834.8883461421	0.0808944377	0.0668983331	type3	3164.7179617534	0.1390496041	-0.0266571292	type3	4736.7293982664	0.0579942192	-0.0003981315	type4	17379.9934804555	0.053539202	0.0213876901	type4	11933.0442725598	0.1008981305	-0.0425438156
type5	3822.4219869426	0.042485366	0.2205628541	type3	6424.6874601402	0.0635589225	-0.036401359	type3	3108.0327651517	0.2602277708	-0.0720150476	type4	40039.9301175053	0.1327721477	-0.0314908115	type4	109160.329481657	0.0785204378	0.0050114555
type5	7650.2056740758	0.0880807737	0.0790894398	type3	4679.6360418217	0.0365137673	-0.0517340677	type3	3111.8269664149	0.1287647515	-0.0132485692	type4	38947.6754666645	0.2298374528	-0.0592315568	type4	21127.1143421672	0.2072786382	0.0466861183
type5	4238.0811811985	0.0633864806	0.167020099	type3	3152.4184463235	0.0406811408	-0.022473577	type3	6166.3732027403	0.0857942479	0.004374766	type4	6742.7597431724	0.0639638117	-0.006541356	type4	38948.9796227093	0.1400038552	0.0165532702
type5	10047.4776293275	0.1060331022	0.0774494029	type3	3682.809170103	0.0569252799	-0.0748071616	type3	7099.1528525028	0.1447445261	-0.0014650384	type4	17195.8373704758	0.152625969	-0.0310950148	type4	98187.3048256982	0.1847887211	-0.005995189
type5	4326.6986456118	0.0689365792	0.1911149509	type3	1380.3177387287	0.2410113524	-0.0024069836	type3	7750.9194082338	0.309917608	0.0290080889	type4	99206.569582152	0.0289681371	0.0191183892	type4	17224.2114105507	0.1549314061	-0.0680593189
type5	12168.6458104639	0.1565915188	0.0498350668	type3	2952.3848480903	0.1131430917	0.0183572154	type3	5604.2649311418	0.0678583881	-0.0607146045	type4	8125.3441323526	0.3244458725	-0.074103923	type4	15939.003929969	0.4276321581	-2.61E-006
type5	8744.4863181278	0.2312095455	0.1404663584	type3	1351.4128312715	0.0820066303	-0.0020548236	type3	1362.1561389083	0.0822573394	-0.0001855078	type4	21554.7669035544	0.03805133	-0.0231334477	type4	10128.4816362939	0.3751195267	0.0072316279
type5	4183.5264997316	0.105516006	0.0603726593	type3	3640.3383810029	0.1966642264	-0.0026913314	type3	8028.7980968076	0.0935265687	0.0271974513	type4	12003.859321489	0.3364131605	0.0099279492	type4	38554.0901555832	0.0520064855	0.0114682931
type5	50318.730266548	0.1272880993	0.0491902757	type3	5591.6597393598	0.0798746297	-0.0021732493	type3	4284.7294729193	0.2201144568	0.0044442095	type4	17570.7048856583	0.0642240757	-0.0584078535	type4	12100.5983480747	0.0545949115	0.0120829278
type5	4330.2482060523	0.0164804723	0.1887449136	type3	4052.048948452	0.1175226586	-0.0115711518	type3	5329.3416068645	0.0655900478	0.00176592	type4	21745.7047908738	0.3363214359	-0.0421278164	type4	10462.6298197752	0.0628567868	-0.0514130506
type5	39854.3466157069	0.0560312965	0.2263722934	type3	4873.7810513366	0.0556253804	-0.0161787463	type3	3711.8293325424	0.0304245081	-0.0005031865	type4	29209.0605689037	0.2398883624	-0.0486047941	type4	34473.7892614366	0.0258351358	0.0032852727
type5	8507.4204135033	0.0799654402	0.1018003198	type3	4609.5415001424	0.1273796764	-0.0107513612	type3	8086.7928902245	0.0797105143	-0.0091101915	type4	107674.941563138	0.0845715713	0.0081248375	type4	6234.5290317188	0.3023291236	0.0690470044
type5	4656.7022743402	0.1002255467	0.0931900318	type3	3665.1713059866	0.131478127	0.0091493117	type3	2112.2781242562	0.073210476	0.0012553792	type4	9947.0145066421	0.220500914	-0.0044759766	type4	97522.8576003957	0.1105084021	-0.0265181973
type5	1707.0442811235	0.1633680193	0.0318864761	type3	7055.4979440862	0.1674772411	0.0242439145	type3	1970.7945526811	0.1882562484	-0.0077269721	type4	37992.3567492368	0.3063666314	0.028987233	type4	12941.6859230815	0.2876009528	0.0243772998
type5	12349.8840751053	0.1259350792	0.1240712585	type3	7311.9597455208	0.2070670127	-0.028194697	type3	2395.7390593153	0.1605391677	-0.0508562483	type4	106222.607758296	0.1086217489	0.0056135142	type4	99800.0119347512	0.1994326731	0.0504223961
type5	4300.0744153891	0.0632861014	0.1856464425	type3	1563.7066444287	0.1271254525	-0.0029712415	type3	2369.9295478034	0.0610757715	-0.022320515	type4	13051.7694808083	0.1889103014	-0.0047269419	type4	21557.1576794871	0.2208830497	0.0352901155
type5	928.2942054411	0.3158463183	0.1688216563	type3	1985.6662244949	0.0506415175	0.0210335084	type3	5333.9727065824	0.1064748538	0.0472034433	type4	5439.2608056063	0.1831998073	-0.0182632529	type4	56844.3142801003	0.175326852	0.0259739391
type5	12341.364373744	0.0950471708	0.2790658985	type3	5636.0528626275	0.0455215519	-0.0260183773	type3	7757.130287246	0.1211766093	0.012458706	type4	8161.280679761	0.3845437448	-0.0148577776	type4	107428.79657246	0.1372184636	0.0131257725
type5	9233.2471041399	0.1347252182	0.174513482	type3	7431.9108603848	0.1950641777	-0.0467034207	type3	4600.6025911173	0.0871967006	-0.0140847483	type4	17675.9209944951	0.1160030282	-0.0449497664	type4	10396.394871749	0.1346497926	0.0150300345
type5	6824.8391786827	0.0740412495	0.0864176376	type3	2012.8437259725	0.0430473662	-0.0200776593	type3	4623.5460154414	0.1840392355	-0.0003198584	type4	41114.4916427166	0.2608958534	0.0590127624	type4	6533.2332472381	0.0638177339	-0.0032575891
type5	1441.475835339	0.1120469644	0.0332702787	type3	4260.7970936201	0.047289767	-0.0057405723	type3	2017.5173388022	0.1126002244	-0.0107873169	type4	11021.9463338722	0.2953494845	0.0628868755	type4	15736.7233155225	0.0398835826	0.0035802148
type5	2136.4268794844	0.1190838699	0.175428068	type3	1194.4441873997	0.1750561006	-0.0874785769	type3	1362.0403611051	0.2084556228	-0.0570012473	type4	39298.0863499544	0.1513805466	-0.0057506841	type4	105282.565853953	0.195582451	-0.0387022321
type5	12314.5871061432	0.0251640422	0.4114702114	type3	1582.2609686559	0.1725815637	-0.0044927396	type3	7878.6143589117	0.0724112515	0.0020691743	type4	37990.9343371236	0.133702521	0.0088597332	type4	13097.4708162781	0.2512843286	0.005874428
type5	939.7514846222	0.1202034792	0.0512979564	type3	3672.1387255374	0.1398177852	-0.0380228823	type3	3643.089235664	0.292143673	-0.0177314735	type4	6612.7688545253	0.0404043671	-0.0022694044	type4	22313.3514377423	0.3356419558	0.0251130459
type5	17242.3103048586	0.0922250304	0.1104684252	type3	3144.2450613295	0.0787171242	-0.0099683749	type3	3643.1067311587	0.0796199926	0.0156757935	type4	21611.8752543904	0.3413779466	-0.0379304452	type4	20978.0466115694	0.3972393621	0.0115221582
type5	75514.0670305864	0.0206397483	0.2122069367	type3	3498.8886092586	0.1766906786	-0.0299758606	type3	2392.9787654889	0.0432487571	-0.0261148587	type4	40120.4361927755	0.1835089514	-0.0665876324	type4	99242.5640504148	0.1622722891	-0.0651668992
type5	8399.7673960771	0.0891536105	0.1699117118	type3	1958.4000663223	0.032327346	-0.0058209674	type3	2767.574638977	0.1470516198	-0.0020132028	type4	6699.1580525166	0.2280506943	-0.0259066997	type4	10391.7401701943	0.2758249884	0.0118628761
type5	50260.7897366474	0.0875805622	0.082537099	type3	4132.7621550867	0.0229325347	-0.0099403393	type3	5746.7550760048	0.1353718227	-0.0353805129	type4	21457.815583497	0.3049796436	-0.0553168694	type4	8383.2487300172	0.2792219491	-0.0743044251
type5	1082.9910725053	0.0668182965	0.2194956934	type3	4105.0876613056	0.2460257358	-0.0047073031	type3	5657.2886397915	0.1067688922	-0.0180611876	type4	8236.9374857707	0.0406229842	-0.0016899807	type4	34490.2611920538	0.1017288441	-0.0087656087
type5	1844.4872171096	0.0902779906	0.1521404289	type3	3855.2392991162	0.1394969921	-0.0081958296	type3	3484.7449509134	0.0466347322	0.0218961977	type4	22348.9381739843	0.3155907705	-0.0562318649	type4	5357.7583061214	0.161468848	-0.0501458096
type5	1875.7026107196	0.0613400947	0.326659528	type3	5574.3254211552	0.0356603344	0.0049986773	type3	1877.2378750177	0.1199194488	-0.0656517108	type4	13256.3814923163	0.211800515	-0.0065862761	type4	6531.6422834077	0.2616851862	-0.0014034159
type5	1697.4942474209	0.1598051167	0.0332202609	type3	1430.8977912433	0.04482619	-0.0028975783	type3	4720.793512507	0.0307188406	-0.0142214745	type4	100632.506372017	0.145981875	-0.0753410747	type4	29091.3368728033	0.1732738697	0.033837831
type5	1420.809141526	0.0968558632	0.1649203108	type3	1871.7841095206	0.0397617506	-0.0090835439	type3	5466.6710723837	0.0975624823	0.0215795229	type4	22225.4026414312	0.3144354117	-0.0247853308	type4	6560.0219666727	0.2687501032	-0.0194919444
type5	9933.7772048618	0.1518177214	0.2386978691	type3	1880.8574863941	0.1497105984	-0.0125547961	type3	3990.2812900806	0.2183134792	0.0087472323	type4	8097.0800263761	0.0720955284	-0.0584741855	type4	106286.39857706	0.2884077049	-0.0270526821
type5	1899.0045931806	0.113017356	0.1642651098	type3	4203.6275933689	0.0630874468	-0.005597754	type3	1648.9254619463	0.0488590697	0.0232649729	type4	10853.9120169707	0.1678007147	-0.0088196887	type4	21438.1361920947	0.1393434301	0.0100045298
type5	3653.020717034	0.0242709309	0.1884227288	type3	3776.2684615811	0.1538676509	-0.0507393316	type3	4208.8032082518	0.0756288987	0.0023577453	type4	5457.0661571755	0.2728371568	0.0400684337	type4	10229.1398668635	0.6101268805	0.0394456962
type5	7900.9529513606	0.0157066049	0.1582912415	type3	2910.2975532488	0.1132884518	-0.0161586995	type3	3847.2549427784	0.0646051704	-0.0206115229	type4	21127.1538760386	0.1397958788	0.0090938353	type4	6624.3944716663	0.1460603475	0.0177644525
type5	50559.5119976883	0.1958706334	0.0506790442	type3	1990.3311885408	0.0770743083	-0.004649746	type3	3788.9383219391	0.1084846462	0.0076867845	type4	15801.5494772093	0.3389622191	-0.0022968047	type4	40805.1707764544	0.1151831617	-0.0144750258
type5	12680.0082143784	0.126830568	0.0786368473	type3	2744.3017513776	0.0963115113	-0.0013099298	type3	1437.6169305254	0.1800513755	-0.0153161078	type4	34911.7782704842	0.2962745334	0.0117529136	type4	16666.3719093129	0.1708811524	-0.0226687441
type5	9983.174630301	0.1158640071	0.2361675724	type3	8642.9597884142	0.1674430503	-0.0349947405	type3	1199.4515502547	0.2031119178	-0.0452073592	type4	16208.2545138503	0.2017747735	-0.0058870466	type4	21642.0965089406	0.0954021603	-0.0022079394
type5	900.5408934787	0.129006071	0.0211773195	type3	1595.3370639236	0.0608292895	0.0033278161	type3	2434.1289253233	0.1875135905	0.0101902326	type4	17114.4081483679	0.1308779621	-0.0238608286	type4	16218.6087846192	0.1625538899	0.0039333109
type5	6694.6616535673	0.0669341927	0.0537021431	type3	1789.1975615436	0.0891575992	-0.0273697543	type3	1801.138438524	0.2568853807	-0.0362147501	type4	8041.7677785064	0.3112585222	0.0389366639	type4	15821.3719523709	0.0757387929	-0.0121724583
type5	3900.7534707982	0.1072824177	0.3574597869	type3	1836.1250159266	0.2006019543	0.0372109088	type3	4101.4001623208	0.1082568211	-0.0158410375	type4	18246.6867615238	0.2954288796	-7.69E-006	type4	41043.5521230745	0.3469077304	-0.0036985696
type5	6710.7223635009	0.0614069099	0.0321352485	type3	5613.6019019291	0.0748349657	-0.0585742307	type3	3111.0432448517	0.1487954883	-0.0008220767	type4	21384.4525367603	0.0881798937	-0.0200957545	type4	20925.3749063026	0.1292611468	0.0345941711
type5	12467.1711331522	0.3707760283	0.0425649217	type3	8267.1268358697	0.0609868204	-0.0385198233	type3	5447.45544227	0.0595362957	-0.0177703885	type4	10265.9396638957	0.0431873938	-0.0065548921	type4	8314.0871366766	0.1803904604	-6.02E-006
type5	8531.4019559662	0.0742905273	0.2105087755	type3	3681.4241261417	0.230994801	-0.0004521383	type3	3872.2043109764	0.1281672847	-0.0206905267	type4	34222.803927357	0.2878410854	0.0111612974	type4	6701.2338405567	0.1567254478	0.0380285265
type5	3583.4879598262	0.0989031979	0.043742731	type3	3686.3482815671	0.0240428977	-0.0292657043	type3	1778.4402111887	0.1394226264	0.0123843137	type4	21443.7771804157	0.2529906829	0.0094336272	type4	6719.4851506273	0.0871378355	0.0291521342
type5	75445.5159585843	0.0345154392	0.0547700399	type3	3734.8818442841	0.1031448226	-0.0082979157	type3	2144.7479825298	0.1152576045	0.0174285919	type4	12322.6524593335	0.030355265	-0.0645283866	type4	18176.3967961081	0.2118245933	-0.0587109075
type5	819.8176070461	0.1185143955	0.094437733	type3	3117.9164895924	0.1241603778	-0.0012722729	type3	7091.572732175	0.0684205354	-0.0155480815	type4	40910.0328897316	0.0817713447	0.0182156131	type4	17475.3391973488	0.1493063823	0.0099174657
type5	74558.7276866212	0.4064294415	0.2438824756	type3	1459.5657036124	0.0253007555	0.0138194637	type3	3769.6056144389	0.1553156901	0.0031684134	type4	22041.4958497964	0.2022128007	-0.0105104815	type4	15768.1555723865	0.1791642353	0.0057254699
type5	921.475706851	0.0569776363	0.0797408764	type3	1405.2349443538	0.1652809205	0.018582512	type3	3076.6885677289	0.2400777327	0.0141264614	type4	97410.8170788656	0.153217324	0.0054553818	type4	10250.0670145535	0.2770146397	-0.0140580904
type5	928.9327779337	0.0413447637	0.1566874002	type3	2711.4082619451	0.1835146232	-0.0344002658	type3	1985.9551089607	0.0470815751	0.0044958737	type4	12246.1396411871	0.0576288426	0.0053174057	type4	17828.8914995832	0.2557994243	-0.0315502812
type5	3652.0395869002	0.2833872135	0.3480287263	type3	4283.8829467449	0.1863065189	0.0160646087	type3	2870.1678782267	0.1468736436	-0.0205554086	type4	17415.6427689812	0.1504010395	0.0254752302	type4	105995.426445357	0.3858671209	-0.0192958003
type5	12228.9642833745	0.0323646932	0.1562473481	type3	4111.0764674762	0.0800968893	0.0150071221	type3	2091.3805153066	0.0628726399	0.0089151138	type4	12329.6998331677	0.1082581413	0.0327756462	type4	10393.4309930741	0.1796290762	0.0065425055
type5	1056.8030653394	0.1208866912	0.1102324361	type3	1201.6921962099	0.1468738229	-0.0226678695	type3	1233.2298800026	0.0826336625	0.0076030419	type4	35715.6429151351	0.2725450545	0.0113862682	type4	6515.3030859124	0.1585386075	0.0233226118
type5	834.2224789848	0.0757168617	0.1502659946	type3	4708.0231052721	0.0463803341	-0.0564989594	type3	2006.2666130951	0.1294934728	0.03624688	type4	10598.9908520652	0.0866551282	0.0137056466	type4	17862.1263204725	0.1955110846	0.0283765613
type5	9781.7738515451	0.0699125279	0.2480388019	type3	2700.2628636443	0.167416982	0.0054355979	type4	6756.9790540618	0.0527945272	-0.01756187	type4	13265.2752373885	0.1818184791	0.0230008434	type4	12050.302587984	0.0830739179	-0.0183518968
type5	815.4752420317	0.057784137	0.1828468709	type3	1996.1000943601	0.067622585	-0.0156045769	type4	57316.1821195153	0.0586987359	-0.0338267426	type4	17443.2834774264	0.1037438835	-0.0161119238	type4	16108.4571815802	0.07285961	-0.02816901
type5	822.9096478946	0.0118057349	0.0947629875	type3	2976.3350482889	0.0378026401	-0.0298197093	type4	17823.3327246122	0.1040904576	0.016771419	type4	98594.253308086	0.1343440749	-0.0033657536	type4	6717.9186716282	0.1102681627	-0.0368271643
type5	840.2155714468	0.0268076915	0.1315165354	type3	1406.0867124611	0.0835695703	-0.0047745449	type4	17849.9034247561	0.0348609991	-0.0049227635	type4	8541.4526381987	0.2218713621	0.0036869478	type4	39205.3846793126	0.2366424239	0.0150143454
type5	38866.1066496643	0.0282015582	0.3138054092	type3	4410.4996771597	0.0496319848	-0.013148793	type4	10745.631348876	0.2118291466	-0.0648311261	type4	6097.1010568315	0.046561862	0.0096608339	type4	17553.7930389668	0.3671201539	0.0098619061
type5	919.0195041508	0.0870069845	0.1218127575	type3	3162.0230107955	0.1068119622	-0.0037110583	type4	33811.4821608745	0.1416384313	0.0135318538	type4	21953.2314457302	0.2742113564	-0.0267944423	type4	105595.088914463	0.049461266	-0.0328557228
type5	9005.1423024702	0.1543591732	0.0578792787	type3	4171.3621839683	0.2067794423	-0.0647194156	type4	16150.9318202935	0.2009234848	0.0121283283	type4	17129.469577907	0.1895301393	0.0098070838	type4	10088.5453805429	0.1947312467	-0.024723264
type5	50621.6575034727	0.0839361714	0.2627808511	type3	3130.6875730189	0.2046051047	0.009669876	type4	97081.2897382834	0.6866172859	-0.0085420431	type4	10223.4580445353	0.1079193033	-0.0178993217	type4	17268.1221647964	0.1559230519	-0.0154290748
type5	1831.8099693324	0.0734121196	0.0696116326	type3	5702.5398311262	0.1304276631	-0.003810293	type4	105890.485704553	0.1854312919	0.0330086601	type4	21949.3998578056	0.1864516931	0.0223212482	type4	22026.2198582183	0.1867623758	-0.0136072689
type5	8204.9108618955	0.052217819	0.177455425	type3	1797.3084010656	0.0722109732	-0.0044412982	type4	21956.2891067236	0.7133195099	-0.0537005884	type4	17168.2367158246	0.2275894134	0.0233572585	type4	39212.00238087	0.2193107745	0.0523229712
type5	2378.7752995725	0.0328447907	0.2369910818	type3	6421.4076709231	0.0696385521	0.0129069477	type4	17903.4429861991	0.0402022876	0.0737291377	type4	17681.8161249565	0.208263481	-0.07068763	type4	9936.1650850218	0.3576644407	-0.0193712238
type5	2149.0606812471	0.0610509642	0.1082872191	type3	3951.8426085048	0.1891025029	0.0407404905	type4	21573.3032773514	0.1686106249	-0.0232350177	type4	104179.905123323	0.1530331352	0.0256751309	type4	17401.6319812357	0.3049829598	-0.0421229874
type5	1425.313156868	0.1247538837	0.357662278	type3	2819.1676867915	0.0722014478	0.0453104819	type4	17578.6426961369	0.1041417643	-0.0251365497	type4	107930.474256698	0.5758912807	0.0145727051	type4	17878.3318102491	0.2327647113	-0.0209967193
type5	900.0384941328	0.0870046333	0.0834044822	type3	4231.1263343991	0.0731859127	-0.0054278913	type4	18250.6046478272	0.1336147689	-0.0073061047	type4	8398.8378463932	0.2550469493	-0.0298985743	type4	8384.6481652953	0.3613581484	-0.0496740165
type5	5279.8562000558	0.0920051612	0.0304269838	type3	6614.1282309252	0.1092193179	-0.0069454135	type4	105409.219544018	0.0253146598	0.0037827786	type4	18019.6610193682	0.2716538489	-0.0145930834	type4	21649.2243782784	0.2402631017	0.0103082447
type5	1754.1554162288	0.1192615221	0.0705856159	type3	1883.6863996547	0.1291960089	0.0170890475	type4	11705.8747108615	0.2763721858	-0.0309136628	type4	8626.6834099839	0.0349530177	0.0302239208	type4	11775.1071719741	0.158084369	-0.0093366215
type5	8720.5399808405	0.0901492878	0.0661947857	type3	4533.3056407971	0.081049569	-0.0355218005	type4	16204.1223369046	0.2692056818	-0.0140548122	type4	8177.5968201477	0.1824575658	-0.0032412719	type4	8089.2219579219	0.2474849778	-0.0505510578
type5	8315.5095146989	0.0252878725	0.1187308959	type3	3892.8770981354	0.1036758211	0.0110065459	type4	8464.2333243373	0.3067161863	-0.059619359	type4	18516.7502284703	0.0924223613	0.0750174391	type4	56294.0231791847	0.2420328065	0.0413546891
type5	17736.7581716355	0.0415605065	0.0671716075	type3	3712.8265031899	0.1081803141	-0.0294420947	type4	17986.5913945298	0.2154501252	-0.0022592883	type4	33300.7239135607	0.2886822883	-0.0056555703	type4	6277.9534558339	0.1327072762	0.0256773967
type5	3842.7353800325	0.0486371779	0.1647556558	type3	3158.7281201464	0.1957546417	-0.042307618	type4	12062.3327513291	0.3937439641	0.0214681012	type4	17643.815879968	0.0559430076	0.0733168199	type4	8452.9984801547	0.2327916919	-0.0720384478
type5	948.2160695888	0.0624535783	0.0959186442	type3	3463.2447376082	0.2248141792	-0.0189617885	type4	21389.2223752225	0.1769036486	-0.0643623962	type4	33714.9586005222	0.2072713653	0.0145829121	type4	16068.8318875527	0.1035520742	-0.0192652483
type5	6696.0311138588	0.0959482444	0.2450623593	type3	3004.8780754053	0.0953059088	-0.0360988814	type4	35083.0307134877	0.1083727509	0.0695664504	type4	33488.6294155819	0.1320026666	-0.0316280909	type4	15886.1914449373	0.1140559761	-0.0406652896
type5	7906.3068521169	0.180742247	0.2553540115	type3	1932.1527337267	0.1319678208	-0.0162997946	type4	11740.4225560236	0.2440114313	0.0108734843	type4	21574.5852350347	0.2084321707	0.0175103549	type4	10592.7864568371	0.1614829351	-0.0331502898
type5	1869.2492091175	0.1056230229	0.4283698167	type3	6532.9588520992	0.0355242483	-0.0024656851	type4	57494.1214004901	0.0261100835	-0.0413838959	type4	10885.7986588047	0.141717214	-0.0093153146	type4	6225.4626315743	0.2768984149	-0.0037012281
type5	5260.1277573886	0.0809198641	0.1043318861	type3	1418.1891299791	0.043700079	-0.0037200401	type4	12146.8511005274	0.0787799961	-0.0217761069	type4	6258.3280326716	0.0478941895	0.0289126845	type4	22013.5836045454	0.3905187628	-0.012241997
type5	12656.423901377	0.1650834094	0.2902978838	type3	8030.2756040009	0.1150743426	-0.0004819697	type4	21469.2416012774	0.2635452392	0.0060783711	type4	21545.6647748137	0.3889988601	0.0132327302	type4	21197.1768006985	0.2033401652	-0.0205296799
type5	2126.6635977695	0.0877894106	0.087302748	type3	8051.760028455	0.1542070347	-0.005193549	type4	18137.1022415386	0.1593534271	-0.0038323717	type4	6230.4911469167	0.0536864745	-0.0033079074	type4	28435.8217199201	0.111955658	-0.0208401105
type5	39760.368443357	0.4055825778	0.3221057475	type3	7857.3792400525	0.1747292451	-0.0122689071	type4	6279.7335759703	0.1106076807	-0.0234602028	type4	17497.9180657464	0.1730624095	0.0072653023	type4	6098.420365548	0.1203599589	-0.0245274477
type5	1408.1828053994	0.1203698755	0.0439317855	type3	3180.9426288143	0.089293474	0.026963919	type4	22001.6352883102	0.2535440863	-0.007623686	type4	16230.3240403363	0.2459258825	-0.00660631	type4	11042.2208711065	0.2734652224	0.0348209819
type5	3679.1109164171	0.0950300685	0.1457136302	type3	5658.3414689532	0.2214438864	-0.0094491058	type4	10799.8195695115	0.1123969363	0.0102093556	type4	6263.2306538187	0.1601778015	-0.0174097106	type4	17660.6841579873	0.0423327437	0.0169740281
type5	8481.8980488656	0.0650337953	0.1838905524	type3	4211.7798909853	0.1064808106	-0.0207068374	type4	20935.7265149328	0.1919548217	0.0017864206	type4	6578.5020218738	0.146835593	-0.0163156062	type4	6517.9510985728	0.4529491333	-1.65E-005
type5	3649.7542700407	0.0899783767	0.1253887029	type3	2944.379741677	0.0599881442	-0.0166855999	type4	6649.3155935702	0.1489208872	-0.0233103751	type4	22113.6547311789	0.0611597648	-0.0078942349	type4	10022.2521144434	0.0928524409	-0.0184334291
type5	6991.3042179649	0.0657693136	0.0885326667	type3	5353.9005196677	0.1307481776	-0.0174340053	type4	5435.8107905823	0.2623247193	-0.0748252788	type4	40404.2602960682	0.4627070651	-0.0015338499	type4	40670.9701242412	0.13028511	-0.003533266
type5	4568.0904760888	0.15530388	0.0449744796	type3	3193.8680217508	0.033069858	-0.0421951282	type4	10728.8189843542	0.3702572	-0.0607855325	type4	18050.2587887212	0.2123036318	0.0098867873	type4	10098.7413955689	0.0576454457	0.0233980837
type5	6799.0092523162	0.0514294325	0.1236133344	type3	7126.9135613695	0.2539645866	-0.0005917621	type4	12134.6597148028	0.1106209419	-0.0478859939	type4	13120.31146577	0.099375598	0.0329058907	type4	21354.5982413891	0.1349561953	0.0098069869
type5	8738.7688807978	0.0451761696	0.1317896667	type3	7764.3969137329	0.1343484179	0.0444481712	type4	21060.6500045277	0.0290729837	-0.0523427576	type4	18124.7710542717	0.2871178317	-0.0174195945	type4	34864.9581947879	0.3205914808	0.011217666
type5	1070.4629298633	0.0796238768	0.1586248001	type3	7241.7896914904	0.1075393444	-0.0188540192	type4	33791.6817897844	0.0409576205	0.0333164145	type4	10228.2353147366	0.2620789363	-0.0053619748	type4	33584.8685309423	0.035802117	0.0791545333
type5	1411.3708747923	0.1667846848	0.0729340523	type3	1651.6021126351	0.198523995	0.0334245265	type4	17888.4641390728	0.2415497786	-0.0239406662	type4	29318.6803407513	0.3806203625	0.0389425359	type4	10055.5888375857	0.2244470733	0.0017594004
type5	50368.7603366977	0.1223684186	0.0375365672	type3	1462.3595944481	0.1102792813	-0.02923019	type4	22069.7853332601	0.1237373708	0.0069737641	type4	6250.1411345303	0.1808535514	-0.0067433191	type4	109280.120727384	0.1084150503	-0.0051117591
type5	49759.6421039693	0.0326689267	0.0175907858	type3	3629.1141968257	0.0511590102	0.0067115121	type4	10677.8082311633	0.1497003361	-0.0168682357	type4	10642.3552461504	0.1015457662	-0.0469333978	type4	20919.2580812793	0.1816690508	-0.0300250999
type5	12078.9107218418	0.0302832013	0.184251075	type3	1369.2648413136	0.1170486219	-0.0015003442	type4	17418.2554600314	0.3692668163	-0.0573481242	type4	8128.5662729063	0.256466873	0.0301951775	type4	17316.0429101284	0.0686810355	-0.0540035785
type5	9331.1968763264	0.075973904	0.1885577669	type3	2822.4407632042	0.1845294807	0.0351484811	type4	5421.1876034822	0.2084705587	0.02385249	type4	12237.5557533387	0.1071307748	0.0118068863	type4	105480.755450076	0.0703103801	-0.0037298183
type5	927.3933431269	0.1254270852	0.2745133083	type3	1625.6997634533	0.0691810355	-0.0006251951	type4	10079.3059055238	0.2059452777	0.030248466	type4	17482.631490497	0.1186134254	-0.0244033587	type4	22270.4498823072	0.0952446311	0.018215157
type5	2110.1858156516	0.0986632749	0.1044748444	type3	2434.6222845226	0.2280057783	-0.0028377646	type4	10858.4071071824	0.1232234456	0.0259988874	type4	56357.6489936501	0.1230021239	-0.0641546235	type4	8203.4318405715	0.1944636695	-0.0081564499
type5	8187.0253879463	0.08850537	0.1076139454	type3	1456.6451370085	0.1819698071	-0.0014730421	type4	21326.7359028052	0.0595475992	-0.0312290381	type4	16220.7679279884	0.3081547101	-1.19E-005	type4	21442.4160135617	0.3709911557	0.0111994449
type5	1746.481123991	0.2524793049	0.2210270473	type3	5758.7848563058	0.2598857816	-0.0009120219	type4	38677.197442534	0.4684650844	0.0093173192	type4	9972.3386202416	0.3977798885	0.065975732	type4	41042.3507932462	0.2301823306	0.0120804421
type5	6991.5208777827	0.1294511869	0.1968597815	type3	6246.5242986393	0.0414758601	-0.0314811482	type4	10779.1225868069	0.2337587418	0.0642207768	type4	10438.3682030087	0.1700650461	0.0075847787	type4	8371.7512302921	0.2493741221	-0.0681339135
type5	4303.5185332757	0.0229243728	0.0643379098	type3	4861.5676513997	0.1013505633	0.0038995058	type4	15657.3953098668	0.1731360673	-0.0455673971	type4	21875.8711547058	0.1454980109	-0.0710253307	type4	40435.8197552128	0.4005504242	-0.0178593177
type5	12144.9860999739	0.211068946	0.2006933293	type3	3788.9745913228	0.0603140962	-0.032077503	type4	56963.9293777478	0.1410395336	-0.0100012991	type4	21008.7983903991	0.2226707517	-0.0052292672	type4	12355.4998444564	0.0315675697	0.0035781245
type5	12844.2052290183	0.0677592032	0.1919755173	type3	7914.203144308	0.2029676944	-0.0353317172	type4	16061.0785441293	0.1062570793	-0.004148522	type4	6149.0065344522	0.1270354858	-0.0133362698	type4	15724.2017003967	0.4064724937	0.022365697
type5	12524.6863159564	0.1167644967	0.0529949852	type3	8835.6975409002	0.0744252505	-0.0001223163	type4	10762.3996633254	0.1079768833	0.0040900804	type4	12030.2222977411	0.0639128259	0.0155988448	type4	33667.333926648	0.16312769	-0.0040528852
type5	7655.9297583871	0.1990918301	0.1765815608	type3	6580.583107842	0.0345285412	0.0077267291	type4	13024.1773499119	0.2082558682	-0.0549567223	type4	12170.0316515072	0.1550971014	-0.0465935498	type4	17686.792165175	0.1055926363	-0.0464511936
type5	3657.0868296246	0.0387679001	0.2355402562	type3	1871.7034011077	0.1686572147	0.0045029846	type4	8668.7853122859	0.2428502737	-0.043454866	type4	17269.1792025837	0.3805785667	0.0046234562	type4	17712.1093140644	0.2464793191	-0.0030967731
type5	30869.716378165	0.0600313764	0.0311271632	type3	4634.2387886953	0.0712864706	0.0230572389	type4	8149.2931548285	0.2912376934	-0.0200134072	type4	18120.9343999813	0.1381452679	-0.0083943383	type4	39069.8839452923	0.321959951	-0.0485691895
type5	8398.3640890463	0.1091162651	0.0636750084	type3	3435.7003232028	0.2100095626	-0.0126760702	type4	6585.0333064278	0.318248035	-0.0324023355	type4	16476.6919581417	0.1478787274	-0.0228360535	type4	11918.6649332678	0.077374218	0.0478363615
type5	8237.3734964756	0.171743715	0.0619264756	type3	7814.4964666408	0.1729423655	-0.0092674447	type4	15745.858858077	0.0563686445	-0.0696694729	type4	56133.2160324266	0.0442140269	-0.0447153577	type4	106040.922575408	0.0626629752	-0.0427302567
type5	5278.524969487	0.1091155678	0.1806449546	type3	7798.480099253	0.1670330276	-0.0056074305	type4	8310.69540846	0.0477264726	-0.0496421279	type4	107908.694010065	0.1274049218	0.0066496837	type4	17573.6016745284	0.417603615	-5.53E-006
type5	4203.734380662	0.2101480158	0.0784476523	type3	6550.7800190131	0.1916917342	-0.0285615497	type4	12876.3761427196	0.0414626686	0.0371447638	type4	6655.5113734033	0.1271672913	0.0255832303	type4	8115.432282029	0.1745917894	-0.0129283568
type5	9386.3777575766	0.0214096972	0.0819390879	type3	3036.1302334362	0.1766030052	0.0144317958	type4	17892.2698435401	0.0487107397	-0.0382107898	type4	8432.5079792755	0.0422314588	0.0494116429	type4	15582.477316182	0.0531950829	0.0074677831
type5	7651.1472819614	0.057971959	0.0583785442	type3	2851.4544884634	0.1851015484	0.0418989962	type4	28504.6410308811	0.2430371749	-0.0226529203	type4	106444.029869008	0.2572088297	-0.0412662379	type4	107669.6542871	0.3215249338	-0.007447034
type5	7771.5676110109	0.07954477	0.1047881954	type3	5497.5512806138	0.0223546868	-0.0449707685	type4	108586.473866186	0.2162609121	0.0041439459	type4	6095.8221790555	0.2420162928	0.0042772236	type4	21538.1344488147	0.0420383694	-0.0090036311
type5	10070.7643350566	0.056164071	0.1317708253	type3	3144.0681890679	0.1047322397	-0.0231709086	type4	10641.5729170937	0.3857327124	-0.0413316864	type4	16551.4406129562	0.0865557229	-0.0235327436	type4	10382.3390668335	0.331554884	-0.0486191836
type5	5257.6657737838	0.1515075936	0.0856587501	type3	2116.3794550279	0.0521620049	-0.0059731406	type4	39963.6961353294	0.3647093713	-0.0747748515	type4	106221.647843974	0.1957193589	0.0673615465	type4	17647.4376169111	0.125217715	-0.040177825
type5	8193.6566546674	0.0389985221	0.082274722	type3	7921.9078531399	0.1650310766	0.0138598691	type4	15852.7182369856	0.2918798785	-0.0325175409	type4	55843.6561404295	0.1999369421	-0.0079601625	type4	8248.2646750196	0.0754242127	-0.005038479
type5	9195.4389403595	0.0405213595	0.214941498	type3	1338.9929811343	0.1928888626	0.003028755	type4	15878.4872618579	0.3706326655	0.0214760759	type4	18367.655143039	0.0731024054	0.0707166193	type4	17929.2613627632	0.1073203064	0.0176389827
type5	3855.2616211623	0.0851386169	0.2414687115	type3	5784.1491263352	0.086221466	-0.0018728615	type4	5457.0613636037	0.4225696633	0.0124055081	type4	17427.6464184818	0.1101014847	0.045846824	type4	6266.042004945	0.1654606306	0.0400499266
type5	8537.6288438564	0.1697272842	0.1430387669	type3	8717.3019160747	0.0173395888	0.0281663045	type4	6108.4537653377	0.1711374486	0.0312748389	type4	22494.5195944694	0.0510952123	0.03968327	type4	108140.297046019	0.1326844247	-0.0361807437
type5	12317.6383125694	0.0989774296	0.0458204282	type3	7547.2726383569	0.1432880459	-0.0346842243	type4	22753.7224820552	0.0706256024	0.0314840336	type4	38757.0101697439	0.2798081821	-0.0092338079	type4	105603.961215838	0.2627182223	-0.0261790353
type5	8941.5659399017	0.2296415325	0.1981897313	type3	1680.5114488784	0.0689861723	0.0178947595	type4	13178.8578483777	0.1545122737	0.0458092606	type4	55662.7210024733	0.1612486985	0.005871215	type4	55559.9084722322	0.1946310434	-0.0493977897
type5	12485.9038545164	0.0706916639	0.0378841201	type3	4808.274861561	0.1138690564	0.0271643437	type4	5347.6186734967	0.1399139911	-0.015351156	type4	107776.387705843	0.2177965411	0.0111126827	type4	97453.1803283371	0.198337913	0.0184225938
type5	903.7728185685	0.0961006286	0.0362146221	type3	1987.6287261356	0.0734745227	-0.052709499	type4	39096.439442195	0.0530652585	-0.0359294535	type4	8104.4779605638	0.1179429359	0.0190601985	type4	8089.8025176374	0.2073130412	-0.0598230928
type5	8607.6069797844	0.1097685567	0.0425104663	type3	1636.6666448805	0.2818560714	-0.0133157637	type4	17790.7721135356	0.42886728	0.064859997	type4	100358.355163339	0.172373817	-0.0116110176	type4	17672.1278719102	0.1720672763	0.0078311771
type5	2110.1280165021	0.0881517145	0.1972746933	type3	7952.5353350354	0.1544558074	0.0097041456	type4	12044.7872631362	0.1229130109	0.0291900004	type4	17670.9247624577	0.1646474511	0.0096421992	type4	11067.5199773759	0.1804449889	0.0296524481
type5	40022.6519292659	0.1171535824	0.0421140273	type3	5743.3454960201	0.1926529652	0.0061380271	type4	21137.2663982626	0.1025156988	0.003781865	type4	17234.7128055054	0.3126302117	0.0588336384	type4	21603.1384548641	0.1779573347	-1.20E-005
type5	9920.2359863009	0.0259364369	0.045202487	type3	1993.7153514672	0.0523210953	0.027360114	type4	17323.6097457636	0.0692378252	0.0090700654	type4	5441.8586393448	0.203881762	0.0173463153	type4	28555.3715692831	0.3218723983	-0.0123536087
type5	8487.344994588	0.1180514852	0.2739042934	type3	1570.5332632536	0.1856793738	0.0254538271	type4	10714.3558901204	0.2015391008	0.0851091128	type4	105552.882902778	0.0769611319	0.0409341562	type4	55484.0516699177	0.0923710251	-0.042573842
type5	12047.3603967229	0.0320531879	0.1360423603	type3	3778.7667766099	0.0845465728	-0.012767827	type4	21324.1251515677	0.2337426466	-0.0195546911	type4	18519.3894954202	0.3704531725	-0.0016399516	type4	6543.0012994132	0.2423616677	0.0147687125
type5	1434.2161447962	0.0247179746	0.1844060518	type3	4103.9605627219	0.056782482	-0.040736689	type4	17557.9668758205	0.2343097097	-0.0073985546	type4	56563.4328949799	0.1184306048	-0.0159560272	type4	99520.9275798864	0.2575049817	-0.03968078
type5	7054.1469210223	0.1022080804	0.2746326652	type3	5650.0489532807	0.0847716925	-0.0324112951	type4	34839.5317532613	0.0594058808	-0.0453341302	type4	8293.7387109289	0.1526829242	0.0086855811	type4	8233.5153984121	0.105793643	0.0617455318
type5	9892.0211050662	0.0425923847	0.1214810033	type3	1424.747015863	0.2468245607	-0.0316956028	type4	8063.3777463898	0.4092759317	0.0261814511	type4	21869.9364044199	0.0549907547	-0.0727193082	type4	10979.5072225276	0.2583294185	-0.0069190573
type5	7789.708461281	0.091039298	0.1216172452	type3	3113.5275120409	0.1772279395	0.018172642	type4	12033.7379727064	0.1468549554	0.0380386512	type4	17813.8859671881	0.0431635378	0.0053013965	type4	10167.4479814689	0.3570512312	-0.0285405746
type5	12049.1029504121	0.0190455556	0.1475471352	type3	4120.0206731674	0.0740515819	-0.009764847	type4	56020.8662952203	0.160462435	0.0214326484	type4	21921.9844956946	0.1999998277	0.0050911176	type4	98520.5139162784	0.2585527055	0.0197609547
type5	2149.5158981227	0.2739583516	0.2466508615	type3	7322.8714668969	0.1167886423	-0.0101978806	type4	16567.1859476528	0.2138329879	-0.0135789866	type4	15729.7483158107	0.2538410966	0.0104560686	type4	16694.5604001116	0.054888084	-0.0274491267
type5	8911.3710296484	0.0526470393	0.0897733579	type3	1353.3928057434	0.2140018546	-0.021336216	type4	40280.7646101438	0.1606555501	-0.0632767027	type4	17438.7993897681	0.0854270937	0.0083268907	type4	8592.0146600794	0.1451243637	-0.0130834497
type5	5427.4848866751	0.1941685108	0.3163211549	type3	3843.2241147735	0.1886508158	-0.0248704524	type4	38487.4607857615	0.1603714573	-0.0697172824	type4	21551.589999159	0.0673886013	0.0373995788	type4	16073.3448455192	0.1637969889	0.0056393784
type5	1832.9484008124	0.0440568793	0.2081821389	type3	1653.5037903529	0.0916831466	0.0321469636	type4	16214.9611045736	0.2526582407	0.0240931098	type4	17712.0528473421	0.2090274948	0.017235864	type4	16283.3434971311	0.0257415903	-0.0391435668
type5	9890.2452924096	0.1699192601	0.062141109	type3	1777.5889888517	0.0333363978	-0.0190581138	type4	22338.8032984888	0.0762459284	-1.59E-005	type4	10123.8683216089	0.2803797359	0.0378015325	type4	35196.0392874532	0.1906528676	0.04181253
type5	2356.1037787856	0.0890424657	0.251576138	type3	5666.418480259	0.1651278588	-0.0080159304	type4	10643.4568532189	0.1934872847	-0.0141540101	type4	17946.261567662	0.2611275825	-0.0095646306	type4	28376.4704215744	0.0590722867	-0.0026787619
type5	916.1105080523	0.2042442219	0.3368986585	type3	1433.1091942772	0.0667857806	-0.0586148855	type4	56591.8520747574	0.018893736	-0.0161985684	type4	10996.7092218821	0.2001412032	-0.0474084226	type4	9944.2636385812	0.1253929419	-0.0045702981
type5	73308.5031794685	0.107629413	0.1101727236	type3	2721.1015310086	0.0282738278	-0.0137157953	type4	106177.592390657	0.3923638416	-0.0586532643	type4	17666.5955880934	0.0969442711	-0.0151321273	type4	6642.6651627545	0.1197255308	-0.0495868849
type5	949.1215954845	0.1767887446	0.2357503272	type3	2106.9641212344	0.0555697254	0.0199092142	type4	35047.3862026292	0.1175276783	-0.0472066846	type5	1430.3046513113	0.0258509998	0.1891091761	type4	39604.0565434018	0.2259831299	0.0042666988
type5	38817.7302776931	0.1633221178	0.0403510665	type3	6447.3416688073	0.0239927235	-0.0001020978	type4	11059.8013932708	0.2745632648	-0.0482556768	type5	11886.7361950976	0.1129704401	0.2179944916	type4	15534.272569695	0.1871962323	-0.011035026
type5	5271.8560029219	0.0603946107	0.2493614332	type3	4160.9878267228	0.0930019212	0.0080962319	type4	16528.3691643912	0.2153431605	0.015285544	type5	17480.9440834869	0.0960468128	0.0812569251	type4	21228.4829277084	0.1214182083	-0.0277086423
type5	11920.3997409884	0.1196227309	0.2494129348	type3	7584.1060671514	0.0269339264	-0.0016407274	type4	10062.887811651	0.2625275514	0.0209639902	type5	5995.5716252448	0.0771310398	0.2143880554	type4	21542.8228654426	0.2346923066	-0.0250793359
type5	6752.5260052731	0.0676109377	0.0280439454	type3	6156.9663558588	0.0638264728	-0.0019412441	type4	28917.1218598712	0.1865577409	-1.86E-005	type5	832.492727891	0.0874457861	0.303229729	type4	34907.5943093622	0.171449406	-0.009119551
type5	11944.6295612127	0.1375976708	0.0625651268	type3	2455.4839966987	0.2594676391	-0.0287109186	type4	100370.122451712	0.3046904716	-0.0234936565	type5	4244.4882221881	0.2230132308	0.1816564607	type4	8323.5452128311	0.0767966902	0.0283674913
type5	8515.1103061465	0.1185150906	0.0744218707	type3	7714.3671100059	0.0337671763	-0.0085771283	type4	16195.9995292217	0.2257773314	-0.0159730369	type5	921.9711485038	0.1197767035	0.0325143547	type4	8161.1570114202	0.2829344667	-0.036784053
type5	1859.8048244412	0.0918860632	0.0729481212	type3	4422.3313825076	0.1794261214	-0.0074359036	type4	29206.1955523956	0.2842526559	-0.0322769059	type5	951.925582887	0.2024761036	0.0558179011	type4	17849.6882980461	0.3303117056	-0.0115481782
type5	4217.0849964421	0.1368454956	0.2307570718	type3	4522.7743154689	0.0851129254	0.0305333914	type4	21536.4212894567	0.2706561739	-0.0363699689	type5	9326.7803774033	0.1234593814	0.1634179241	type4	17513.1554283782	0.2818969293	-0.0194667921
type5	5905.4095844597	0.1329152315	0.2408536963	type3	3178.3833095643	0.097703024	0.028631646	type4	21364.5271808399	0.2026404895	-0.0032600413	type5	7128.529896407	0.0190870446	0.0784979082	type4	13225.9691754045	0.1036695637	-0.0194079348
type5	8463.2213485652	0.0987155402	0.2712681421	type3	8067.5940519767	0.2050234935	-0.0137941013	type4	15667.4102401546	0.2385024315	-0.0630634281	type5	8638.6375969545	0.0722358334	0.0964379975	type4	16619.6411220994	0.282229458	0.0070470007
type5	12788.5640519324	0.0586632558	0.0668045496	type3	3765.0094495518	0.1377519647	0.0038113976	type4	8285.057525965	0.2692151068	-0.0423212639	type5	8186.6315674452	0.0481710064	0.415816504	type4	17697.3782646059	0.2463190022	-0.006503856
type5	7039.2424947093	0.0555811987	0.1934262158	type3	1431.6622784035	0.1319387703	-0.0415842214	type4	38664.2098012445	0.3506241434	-0.031817378	type5	51103.1007126968	0.1162650663	0.2314359005	type4	106486.135615581	0.3368672449	-0.0621695871
type5	30831.7421290709	0.0168072728	0.0245567499	type3	5503.3549835961	0.2250191194	-0.0052876717	type4	38311.4431462538	0.0912146701	0.035873952	type5	1855.1328892578	0.2140361697	0.2511694707	type4	15714.9341914278	0.3060577265	0.0252444442
type5	2109.4415103939	0.1934869486	0.1365455633	type3	4216.9201694417	0.1171244485	-0.0070037677	type4	5318.9397669419	0.1252777397	-0.0156041389	type5	913.4996473232	0.0270314153	0.0736845081	type4	98163.532032708	0.3246110595	0.0051856928
type5	2121.9893362103	0.0376329303	0.1698421192	type3	8597.2097827786	0.0695994991	0.0054176109	type4	17280.0893862321	0.2657615658	-0.0218820562	type5	4200.0565993552	0.1024790441	0.3313031364	type4	35661.8650570319	0.2425401035	-0.0047633896
type5	7143.1396368802	0.1741241616	0.0611730205	type3	2762.6946152921	0.108573055	-0.0037557222	type4	15853.9095376296	0.2539954034	-0.0057079266	type5	2305.3408331393	0.0324647388	0.2568209431	type4	17790.9617143961	0.0697972282	-0.0037734449
type5	74438.5901436147	0.0389190504	0.0864092937	type3	3129.8815889604	0.0693441533	0.0031607162	type4	8336.4658820897	0.0776597796	0.0287479079	type5	4710.6946746832	0.0442757751	0.0496596985	type4	11050.8868842405	0.250200433	-0.0139969884
type5	74482.9767826626	0.0346703706	0.2483263838	type3	1394.0375279218	0.2871649664	-0.0135025971	type4	17394.8001637962	0.1841835052	-0.0038368195	type5	12127.8714168109	0.0468601368	0.0837045701	type4	16284.5946473122	0.0943524031	-0.0422917028
type5	11870.6051421812	0.2145603787	0.1765132805	type3	3145.8539399273	0.1489127669	-0.0375180628	type4	17096.1181544535	0.1014245047	-0.0158761169	type5	8494.1127697862	0.0594114358	0.0574855402	type4	39838.8557528865	0.097460252	0.0637515356
type5	2365.5564128274	0.1346456289	0.1584976819	type3	3698.4460998149	0.131376589	-0.003945589	type4	33736.6311614375	0.2766161729	-0.0768429355	type5	9246.8987497126	0.1388936465	0.1156572751	type4	35701.1184339005	0.154617067	0.0636624999
type5	8961.8377468308	0.075297414	0.2510007032	type3	4135.5647905955	0.0228701364	-0.0079796555	type4	21031.6528252537	0.2827506669	0.0046426671	type5	2293.2910725358	0.0377247958	0.1199738874	type4	22529.3389482704	0.4465849921	-0.034128668
type5	1064.5980459567	0.0210903105	0.0253327804	type3	1368.2306199119	0.0602103979	-0.008799637	type4	29013.9844876106	0.1523514665	-3.92E-006	type5	1887.4458564944	0.1318199022	0.3540241472	type4	56139.2293737038	0.2754524277	0.0092264283
type5	12701.2089014706	0.1821476482	0.0778167455	type3	2097.4046497195	0.1014087119	0.0007292634	type4	22453.1262526553	0.2477135854	0.0115327857	type5	1712.5672369537	0.0363968266	0.1458030468	type4	18337.2669379287	0.1047781553	-0.0015824423
type5	8906.3612694294	0.1089462916	0.0590668806	type3	3408.0828748872	0.176097985	-0.0061619356	type4	10108.9593603331	0.1707847128	-0.0021866677	type5	8441.091808175	0.1306865671	0.1563254806	type4	8185.7793988862	0.2123573865	-0.0341339326
type5	3824.0137497103	0.0247651871	0.0326219785	type3	4505.6101481653	0.1746828171	-0.0442606239	type4	29428.7516829168	0.0681408549	-0.0043841513	type5	2121.5719536168	0.0167614536	0.2327832464	type4	28817.6847163274	0.0921099016	0.0017365206
type5	1056.5939225389	0.0559147543	0.1556398288	type3	1997.4929577504	0.0368353168	0.0110231899	type4	10062.1011719592	0.2350896483	-0.0516898605	type5	9793.1809712977	0.0966265913	0.1757017566	type4	21634.8424940735	0.1110106364	-0.0214634796
type5	7649.9925745695	0.1908786032	0.1144297756	type3	4095.4316045801	0.0692993283	-0.0565266747	type4	15428.3228703806	0.2456831135	-0.0399133831	type5	3889.6174807223	0.039151922	0.0892117511	type4	10738.4055015086	0.086833385	-0.0766775885
type5	8492.2560838167	0.0759950427	0.051714261	type3	5587.8193721051	0.0978537392	-0.0144541458	type4	5418.4986202186	0.0588045215	-0.011003009	type5	12481.5620653373	0.1836528806	0.0497276062	type4	16212.1022020847	0.0260144687	-0.0512856377
type5	2144.9781735951	0.1967377469	0.149652367	type3	3143.7492948183	0.0301731517	-0.001440563	type4	33941.5748594053	0.0864877795	-0.0051987714	type5	1058.1515017256	0.1607721562	0.1793783477	type4	8450.8941664154	0.2530102353	-0.0517262473
type5	12086.8581516977	0.0789983617	0.2519624157	type3	3185.0049299619	0.2288936644	0.0082312551	type4	34476.4046467923	0.2100609218	0.0287611248	type5	75742.9316424331	0.0359194287	0.1250942807	type4	17882.6680633711	0.165854868	-0.0505736908
type5	10041.4330959951	0.0665097833	0.367184763	type3	2372.832541629	0.0355167059	-0.0141712221	type4	107410.28497572	0.4049461142	0.0457517965	type5	31793.6891424767	0.0565788351	0.0321119556	type4	57054.656075128	0.1446253668	0.012629421
type5	12186.0800258346	0.0724613722	0.0988606175	type3	2375.2603265447	0.1360239818	0.0091188138	type4	21587.9960816196	0.2597017042	-0.0029210444	type5	75237.074040444	0.1305889459	0.1674837899	type4	39782.2205166383	0.0760361831	0.0250680952
type5	3699.0594599278	0.3146354872	0.0426486984	type3	1786.4617685703	0.0568844175	-0.0270735046	type4	34714.7236720221	0.2382685526	-0.0115105478	type5	8752.3152831245	0.2034763905	0.2728030609	type4	5331.831494235	0.0665107522	-1.49E-005
type5	4217.3686973457	0.131287359	0.1314340601	type3	4327.5520381259	0.0695997997	0.0085895071	type4	17554.9817423894	0.0299597082	0.0206028853	type5	2302.0445719733	0.0403595464	0.0735965645	type4	11923.236395747	0.2718892542	-0.043249517
type5	837.4759544708	0.0867892055	0.1638449241	type3	7442.669423892	0.1337135595	0.011209001	type4	21624.2696312122	0.1774107308	-0.008147551	type5	5359.8866704977	0.2691103586	0.3199966949	type4	5327.5757235189	0.1427866671	0.0197528043
type5	3595.7923086706	0.1384960363	0.3059887106	type3	1939.7748433343	0.1618156547	0.0019073114	type4	10386.4793249546	0.1090937988	0.0571131183	type5	6727.5338545517	0.1232830984	0.1573502609	type4	10725.6667761279	0.1687317569	-0.004530786
type5	3629.2978819678	0.0458640462	0.0952049089	type3	4085.3734659695	0.0934045993	0.0278513762	type4	29120.7822558346	0.1467278779	0.0150322732	type5	30733.2562305463	0.2615262825	0.0867460891	type4	17414.1294251947	0.2320548075	-0.0199870843
type5	1896.8566584949	0.0456639282	0.1737502126	type3	1454.1171814209	0.2075194681	0.0054217993	type4	15470.5599004728	0.2484424344	-0.0144542451	type5	7697.9816754452	0.1112741905	0.1155672639	type4	16182.7785691665	0.1074246127	0.0133992318
type5	4325.4428324123	0.1172630038	0.1200940952	type3	1600.2244179615	0.0726814847	0.0193007631	type4	20945.4453325912	0.1228505675	0.0328032759	type5	1436.8463652474	0.0355770216	0.3222569133	type4	13315.2042008927	0.0673573514	0.0239765591
type5	6746.961407041	0.1373837241	0.1570069756	type3	1395.3078115635	0.2272672634	-0.0054168241	type4	39207.640657784	0.2370564729	0.0335206421	type5	4601.8392447669	0.154782607	0.0785227358	type4	13306.2861466776	0.05638727	0.0113034395
type5	9138.6033072302	0.1026456285	0.1287092138	type3	5809.3762388367	0.2025575128	0.0299941441	type4	10444.1591067747	0.2438613878	-0.0054761582	type5	8726.2299480562	0.0789412517	0.2293956091	type4	18492.3199847655	0.1164647938	-0.0635564454
type5	1891.0448362391	0.1544360433	0.3538438849	type3	4109.4361987392	0.071048134	-0.0024705771	type4	21147.1936693898	0.1108060273	-0.0141047209	type5	2334.1854580873	0.0803354567	0.048835233	type4	17958.3634907278	0.0810408789	-0.0341057519
type5	12703.2323302568	0.1705012227	0.0980930745	type3	4222.7868423978	0.0769800736	-0.0001798196	type4	28697.119155332	0.223818515	-0.0249365661	type5	951.4008951083	0.1844167279	0.2422066159	type4	33534.7485405334	0.290067676	0.0153862717
type5	3928.1827486673	0.1167584475	0.1108869167	type3	6257.9442116413	0.0768761822	0.0049906042	type4	15962.1146598594	0.3156027092	-0.007275092	type5	12222.7245998225	0.0624113961	0.1567864823	type4	21750.5831781328	0.3709177515	0.0280332317
type5	1729.8668076984	0.0979197602	0.3290786597	type3	7252.1732470469	0.1414899002	-0.0072245501	type4	39315.9967664699	0.1750217216	0.0257741681	type5	8880.1850768638	0.0871389898	0.0516502544	type4	21838.3675617891	0.2699252502	0.01517595
type5	7875.1476425792	0.0519283041	0.2691040519	type3	2770.3545723503	0.1165714661	-0.0049569201	type4	20838.7097127212	0.1086487377	-9.23E-006	type5	5429.6076433276	0.1376444303	0.1881984603	type4	8327.1789113118	0.2206734295	-0.029504474
type5	2297.5230016855	0.0213290583	0.1863468127	type3	1414.3157850188	0.0452788729	-0.031234062	type4	38045.0276156054	0.2655493552	-0.0541553959	type5	931.1285241572	0.0852418806	0.3154606697	type4	57152.8672389715	0.1721734519	-0.0213015817
type5	951.039923179	0.0939326654	0.0675555379	type3	4473.3746874951	0.115888356	0.0346474251	type4	11080.5040424429	0.200998495	-0.0450543766	type5	12140.1152786188	0.2060143491	0.3103079603	type4	22150.6524858012	0.3636802379	-0.0065563741
type5	841.061501035	0.1418350252	0.0408358491	type3	2874.4832778845	0.0806469002	-0.0313657611	type4	18493.8346645037	0.1273200536	0.0190070077	type5	12914.4462395763	0.0535750782	0.188828251	type4	17870.1732792582	0.1294834267	-0.0137632976
type5	8582.2670743481	0.0918527661	0.0445975916	type3	1812.6850763877	0.0715332197	-0.0089527675	type4	15426.9229111529	0.2611160624	-0.0713544869	type5	5328.5912052241	0.0340820214	0.5014629142	type4	5417.6128270703	0.1813694233	0.0085853634
type5	9842.1487768764	0.1051098332	0.0817694386	type3	7557.9338727221	0.1627007849	0.0127661076	type4	21506.6728331955	0.3086809832	0.0198222484	type5	921.611059506	0.0260691466	0.3578403185	type4	15943.7020720381	0.0360808807	0.0056099909
type5	39757.8132402092	0.1844795602	0.041282068	type3	1687.6642599662	0.1382132319	-0.0076918044	type4	17695.570302771	0.3564506778	-0.0652753824	type5	5257.0848765153	0.0507111443	0.030370073	type4	11010.5526437616	0.1234985131	0.0337329611
type5	896.7361545036	0.0493059331	0.1852984422	type3	1452.8190016813	0.1139431587	0.0139345316	type4	15939.7995637906	0.122776505	0.004313911	type5	5842.3246079568	0.037995499	0.3128860126	type4	21856.9362054464	0.3452986892	-0.0082494002
type5	2159.4491104975	0.0711427962	0.1305380764	type3	6589.3608439856	0.1532926684	-0.0235825178	type4	10709.1173145633	0.3901713017	0.0168381937	type5	4365.5384114242	0.0679399027	0.1480175811	type4	21006.1286673975	0.2762477697	0.0244039502
type5	4235.9847229828	0.0195056942	0.0512271317	type3	4610.1914531104	0.0561618945	0.0014173868	type4	10743.5561591828	0.3073754495	0.0262552863	type5	946.9578058897	0.1149526786	0.2353674374	type4	5419.7310794643	0.1201777565	0.0246247423
type5	9234.182496444	0.1340043466	0.0573641105	type3	4325.7709515149	0.2032055981	-0.0048356363	type4	105685.810219854	0.1890115618	-0.0321181577	type5	908.8460909728	0.0463766176	0.1009052335	type4	12119.4399448445	0.0737964253	-0.0177538077
type5	1058.8784241009	0.0902263393	0.1958393236	type3	1444.0843379548	0.0776591758	-0.0096165761	type4	10089.5271122246	0.1156430074	0.0128477542	type5	8590.6780697477	0.1063599903	0.1872994776	type4	8063.7033479336	0.1323743827	-1.03E-005
type5	11750.4547470982	0.0516038796	0.0460972853	type3	3124.0073383893	0.1578042802	-0.0823232225	type4	100223.058634306	0.1402612879	-0.0224566846	type5	12515.7921992339	0.059376394	0.2726207067	type4	17460.2151401792	0.2052199907	-0.0410696559
type5	905.3391623776	0.0381990913	0.1569336786	type3	2975.0461989263	0.0892760007	-0.0191983459	type4	29105.9119904656	0.0978979711	-0.0095672305	type5	8435.827663752	0.1467858675	0.2194791733	type4	18047.5756394673	0.1601420943	-0.0306845501
type5	2353.8034228124	0.0912020227	0.0398781491	type3	3544.4829323743	0.0854268138	0.0192749	type4	8156.7980755162	0.0723051577	-0.0541232145	type5	1393.4238582665	0.0366177876	0.08582462	type4	17874.543813046	0.276849726	-0.0128935975
type5	7790.7079829465	0.1238521258	0.3144388757	type3	2435.8748625743	0.0610442606	0.0044059369	type4	10641.5643373514	0.2601825566	-0.0377503585	type5	9756.079714962	0.0973936995	0.1453113518	type4	16427.8019303774	0.1250218417	0.0137698151
type5	4300.5696561145	0.0153350173	0.1079280494	type3	1866.1433922506	0.1552225896	-0.0188193127	type4	21397.1562733258	0.2852062579	-0.0063494149	type5	50470.4170494608	0.1503059918	0.0527570379	type4	8207.6764521797	0.1551437448	-0.0745934396
type5	1713.6122339492	0.0375360079	0.3192967406	type3	4913.4967733418	0.094410816	-0.0085357138	type4	38739.5203298012	0.2656927959	0.0527773467	type5	12510.9211135895	0.0875928971	0.0844805138	type4	17430.0692442678	0.1356572491	-0.0016871035
type5	2176.8936289665	0.1653617979	0.0516298144	type3	4113.6141704983	0.1574946815	-0.0315603823	type4	33820.6872644944	0.061670194	0.050909246	type5	8244.1565195676	0.0864322886	0.1879260042	type4	29416.1449655987	0.2203291077	-0.0548161329
type5	38572.1749807359	0.0783983765	0.2280393912	type3	1433.9034131394	0.0466426479	-0.0015494334	type4	17549.0814321897	0.2909954707	0.0131816053	type5	9010.3588698391	0.0641534337	0.0403566958	type4	6278.9209616045	0.2382135055	0.0042286295
type5	12381.2280748419	0.1128845959	0.0778071751	type3	4533.0984298353	0.0180947364	-0.0126927253	type4	55873.7078075888	0.159898149	-0.0217295437	type5	7693.8274776636	0.0859296269	0.2051905366	type4	28935.3091319542	0.0501016872	0.0303820457
type5	50912.7035279746	0.0947477766	0.2257303526	type3	1456.3084294511	0.0500575703	-0.0249368298	type4	11830.3484855166	0.1320073307	-0.0653873696	type5	74821.7578945949	0.0316501918	0.2709514169	type4	8546.890663722	0.3403337746	-0.0739790866
type5	8530.6331644484	0.0227334714	0.2273966552	type3	6576.3200197709	0.0338987748	-0.0469869537	type4	10805.168235013	0.0268789824	-0.0205903999	type5	8647.1203509038	0.0731967859	0.1609927944	type4	12949.7826047456	0.2677685208	-0.0229342927
type5	1396.9291806422	0.0794511339	0.1861127449	type3	5349.4060833221	0.0734033172	-0.0245085869	type4	6573.390225499	0.2810304221	0.0052378849	type5	8251.3416989413	0.2127216329	0.2049772768	type4	38937.1917682331	0.0350232198	-0.0039613579
type5	1737.2828634858	0.1075859312	0.1544176791	type3	5341.467465351	0.2244378907	-0.0673561776	type4	100717.72231198	0.1589102014	-0.008469255	type5	898.7792713818	0.1861378695	0.0712123585	type4	6261.1769875965	0.2688750896	-0.0644732694
type5	8153.7993923376	0.1999372222	0.1049918665	type3	3482.9095155599	0.1310792958	-0.0014707544	type4	12002.1935121919	0.2351769324	-0.0123295567	type5	10082.4105881112	0.0303157476	0.0305934064	type4	13146.7179684794	0.3551527486	0.040204505
type5	3841.0993077554	0.0549322367	0.2820037854	type3	8192.1273685801	0.0933352694	-0.0094176744	type4	16516.6154426719	0.1411926276	-0.0219312235	type5	4293.8968720088	0.0893067037	0.2253327968	type4	21629.0783754904	0.1520324475	-0.0254374768
type5	12185.3910766342	0.1678140856	0.2091726416	type3	8093.5384030527	0.1862627522	-0.0086183188	type4	6059.0086641736	0.0749799398	0.0389011994	type5	8793.773540543	0.1617647636	0.1168624582	type4	37997.3892204687	0.2020575923	0.0049282619
type5	1866.6609079352	0.0544564477	0.1418680485	type3	5765.3311590812	0.0631775238	-0.0048409626	type4	17352.3467364394	0.2315284013	-0.0422845737	type5	11880.0796968537	0.1810908979	0.058222826	type4	8096.5192864819	0.148128944	-0.0052125375
type5	5302.337281714	0.07986423	0.0413508503	type3	3539.6229320846	0.0393824577	-0.017906534	type4	15876.6642718308	0.0752774459	-0.061349691	type5	6611.3682102753	0.1367243727	0.0828055275	type4	100544.712982514	0.2640425548	-0.0214191649
type5	38942.2882948024	0.0351695921	0.0808780484	type3	2107.6050742829	0.110028693	0.0416492936	type4	6101.3530740605	0.402103585	-0.0224629346	type5	1392.7316116849	0.2155389555	0.1188081142	type4	28897.0999912761	0.3038876371	0.010847605
type5	6826.6492320883	0.0983989075	0.0710902424	type3	4153.7625564251	0.1543666236	-0.0342519583	type4	5473.2914665997	0.112024147	0.0162038744	type5	1400.4629772371	0.08937456	0.2119912925	type4	15886.8664618408	0.1305959501	-0.0174127353
type5	30890.0979551427	0.1068358616	0.365127533	type3	1418.8747287596	0.0871213785	-0.0178690473	type4	105960.855251106	0.1858757267	-0.0616496892	type5	49680.633696442	0.148830115	0.1554425379	type4	15790.5277348708	0.0559024793	0.0150305217
type5	1750.5968656507	0.1726846856	0.0116152124	type3	3010.7818280493	0.0435611823	-0.0210688542	type4	16109.2909742316	0.3641512164	-0.0726295354	type5	1393.6065611373	0.1111759291	0.1240374772	type4	17561.5495255019	0.2018025959	-0.0055422547
type5	6738.2851573361	0.0248504468	0.125404275	type3	2427.7601283826	0.0362547617	0.0204788724	type4	28854.8411029488	0.293217313	0.0664714462	type5	7013.6041158009	0.1207215794	0.0937684857	type4	10084.9804261886	0.0926853774	0.0609189113
type5	5370.7868973772	0.0179937192	0.0766988784	type3	4283.469235196	0.0480838225	-0.00718703	type4	16346.2573989965	0.1213647811	-0.0235280303	type5	9203.9632871201	0.0876658827	0.1637423032	type4	10210.7868932811	0.2164654591	-0.0010751202
type5	7794.4006188696	0.0913008673	0.1955863356	type3	3580.0198168804	0.1206606192	-0.0004198477	type4	33820.9126506139	0.268529411	-0.0075361457	type5	843.729632209	0.0331774685	0.0723884594	type4	12075.5605470715	0.2125428601	0.0134787022
type5	8346.5137839927	0.0836469141	0.2744016427	type3	1437.7737576557	0.1021749855	-0.0188254963	type4	21363.4609571319	0.4594763241	0.0056118515	type5	17806.1649327867	0.0971759699	0.1831553951	type4	8710.2917485432	0.3816953244	0.0083191818
type5	8175.3910949677	0.3206570942	0.0412107784	type3	4361.1799340132	0.1923803089	-0.0196649336	type4	8199.4401701834	0.0944828007	0.0029686102	type5	3585.5141031382	0.0713153409	0.0553343335	type4	17748.7035456657	0.2862032022	-0.0221983149
type5	8251.3092140398	0.0904015076	0.0516091276	type3	4926.3022427462	0.027450847	-0.0138346911	type4	21304.2974582305	0.0683739696	0.0099425025	type5	2182.9092003628	0.0794393929	0.0360535756	type4	38048.3338659694	0.0752548482	-0.0221929683
type5	839.2750272643	0.0902362582	0.113529095	type3	2077.3603014103	0.0745889819	-0.0035848187	type4	8356.5177854172	0.1388104514	0.0035970377	type5	8944.8315930089	0.0730771421	0.2057048036	type4	22001.7895902179	0.256117147	-0.0228832265
type5	12844.8452721863	0.0246120054	0.1180121718	type3	7561.356324653	0.2246141602	-0.0094273305	type4	100685.60341576	0.1166712287	-0.0179562834	type5	12560.3621571396	0.0690028782	0.1740446309	type4	8468.8886870542	0.0697864423	0.0731282667
type5	9909.7430893429	0.1305072054	0.1889875547	type3	1864.6217218239	0.0471134621	0.0086065073	type4	33907.5075855251	0.2935077239	-0.0238660746	type5	9748.602085542	0.0624988422	0.2274668504	type4	12969.0550533165	0.1385903383	-1.91E-005
type5	2159.5409915725	0.0487254562	0.2136865693	type3	1911.1380120335	0.0898499229	0.0050775571	type4	10509.7058083755	0.0319923891	-0.0555888351	type5	17610.2756926069	0.0249986696	0.149944893	type4	17973.4373239615	0.1261593138	0.0527317031
type5	12016.4123527484	0.0936118562	0.0495066731	type3	1837.8717556097	0.1901418215	-0.0481167116	type4	8398.9231518063	0.2520141223	0.0130722539	type5	12372.2432690057	0.3956001407	0.1024847845	type4	8449.4083296745	0.1362345403	-0.0027515642
type5	13043.27094782	0.079793461	0.0263181413	type3	1393.2317610336	0.0621153916	-0.0327608938	type4	17111.3146650209	0.2892904361	0.0119688522	type5	50612.3070889031	0.0543557222	0.0575146881	type4	6733.9628364481	0.1210371824	0.0182817809
type5	3893.8442034347	0.0793548083	0.1616905177	type3	3984.9530020229	0.0264279744	-0.0453839614	type4	8295.9452803258	0.0976756094	-0.0075966673	type5	937.9790081201	0.0686078091	0.1226967989	type4	12270.1436845786	0.0768406755	-0.0124896177
type5	17862.9626285885	0.0470105372	0.2309083913	type3	6562.7537898502	0.0286603363	-0.0073614965	type4	40364.6104103826	0.0794357019	-0.0136606573	type5	12934.3571691078	0.0821464749	0.0679455823	type4	97548.2006715942	0.1639752392	-0.0432119884
type5	30989.9208649009	0.1502273034	0.2443966065	type3	1459.9037536226	0.0794233777	-0.0481869301	type4	21122.2830041694	0.0348482453	0.0243496343	type5	9717.9335809612	0.5093839895	0.2380562768	type4	21470.1408928688	0.1044699023	-0.0364254855
type5	1080.1307623241	0.0890163879	0.0431129551	type3	7303.1631166896	0.2091236137	0.0011460631	type4	38861.3631939093	0.3473154402	0.0225592438	type5	3572.0283318142	0.0272963114	0.1629591669	type4	21071.8571406053	0.1513162555	-0.0621754886
type5	5911.7414338845	0.0905931907	0.1453189059	type3	2951.4261304171	0.2002911467	-0.0094707194	type4	105959.343987179	0.2264500714	-0.0574302705	type5	7183.6924833324	0.1282631925	0.0392970388	type4	5469.3259389108	0.2838767104	-0.0507386767
type5	39016.3365937522	0.0726717512	0.0899298442	type3	1841.6796736952	0.090006592	-0.0113051848	type4	15800.803291021	0.186273721	-0.0126667902	type5	8535.0966641392	0.1865981404	0.0961853644	type4	105463.988245533	0.1933839933	0.0684102336
type5	12049.7197287578	0.0882086775	0.1176931078	type3	7511.2980825556	0.1315314916	0.0114748687	type4	38553.610407945	0.1564194955	-0.0232221975	type5	8368.8534372057	0.1429702256	0.1198519767	type4	18016.5870709078	0.017856427	-0.0099000562
type5	30951.9067325079	0.0435606401	0.191941038	type3	4219.5138994512	0.165333747	-0.0174170939	type4	16368.4844990028	0.2172451821	0.0154833825	type5	8175.8447874802	0.041483401	0.1785352338	type4	17719.8830795253	0.2268659816	-0.0251593279
type5	2116.768214884	0.3161170283	0.3069342841	type3	4643.5835336928	0.0737392276	-0.0598925056	type4	15801.7257379307	0.203350594	0.0074958897	type5	1873.3816369856	0.0281596213	0.0974755483	type4	35314.7425821931	0.2484714062	-0.0472519855
type5	12178.1038802095	0.3579079145	0.2437919036	type3	1217.966390303	0.1521836559	-0.0452740067	type4	10158.5333613864	0.4107466375	-0.0111396687	type5	5376.1797607361	0.1136228842	0.0330434686	type4	12921.7065422234	0.3083391331	-0.0650602171
type5	12797.9339542277	0.1611129825	0.014519285	type3	3830.8070992312	0.1040746424	-0.0001178429	type4	8249.6464860299	0.3417544506	-0.0025006954	type5	9781.9238307808	0.066480589	0.2227395321	type4	11978.5543127821	0.0577563703	-0.0029702219
type5	1043.2100763641	0.1999729869	0.1522629208	type3	2993.9546542292	0.0470148086	-0.0168069192	type4	56942.3178394978	0.1536590843	0.0126698755	type5	1705.8004085751	0.1068339266	0.055098407	type4	38892.0145670689	0.055612458	0.0103607892
type5	8856.7594513363	0.0274943987	0.1046963509	type3	1364.8861393284	0.0467846401	-0.0459391409	type4	17324.291451899	0.2669562833	0.049768827	type5	9367.0095493344	0.0574397302	0.2348019666	type4	15442.9450626659	0.176722697	-0.0509680621
type5	11888.2707308871	0.2078321882	0.1683794376	type3	4906.044041325	0.1902063402	-0.0004385082	type4	5507.0458577323	0.3819924971	-0.0557606924	type5	1390.7541159227	0.0366221027	0.1257340613	type4	33832.3889774901	0.2149966211	-0.0165776124
type5	8581.9746534879	0.0795226672	0.0949105466	type3	7508.0235456554	0.0495541111	0.0080603968	type4	11702.3645608741	0.4898740963	-0.0101234185	type5	12038.0461691612	0.0980499246	0.2263147762	type4	12158.4818208677	0.1173313359	0.022736376
type5	30662.0892718555	0.1216606232	0.1998645497	type3	1873.8310082445	0.130718973	0.0148953151	type4	6722.239650985	0.1049484374	-0.043078695	type5	6645.1660553429	0.0538756402	0.4900400178	type4	99265.5603547562	0.1363824711	-1.49E-005
type5	1076.5825420211	0.3742387862	0.3557831918	type3	2857.4184964039	0.090484093	0.0100295289	type4	11031.407749511	0.1279594135	0.0084676858	type5	38511.9653833444	0.1414457687	0.0996087166	type4	12854.7943377877	0.3134217795	-0.0330545267
type5	5445.9270316916	0.1085159516	0.113770225	type3	3165.3675836499	0.2206838849	-0.0270623135	type4	40454.9767638965	0.0743754897	0.0365107063	type5	12897.9441196531	0.103811422	0.1457037731	type4	15842.0138119908	0.284950646	-0.0130305624
type5	5884.1185147389	0.0406638176	0.0722346778	type3	4243.1586923143	0.0673697375	-0.0408473538	type4	107168.089462477	0.1007322651	-0.006388539	type5	5923.4112306698	0.1114844627	0.053981857	type4	34287.9684910312	0.0699856699	-0.069137149
type5	4638.0123391952	0.0862599642	0.0884508338	type3	4182.1917693213	0.0375004161	-0.0021784826	type4	17494.5841453613	0.3995249307	-0.0209529195	type5	1061.2715486046	0.121546212	0.1812804765	type4	18467.6021444448	0.1872501159	-0.0143307156
type5	1080.6507173677	0.1991862514	0.0758973365	type3	8045.6623500705	0.1801129855	-0.0221556498	type4	12060.0808775398	0.3326295734	0.0351494335	type5	7880.9314152166	0.068359956	0.0896544158	type4	8099.3338532412	0.0431166516	0.0015491788
type5	4179.7952191605	0.2410081871	0.1050800977	type3	1418.9402120795	0.2819441797	-0.0099198947	type4	17455.078372724	0.3233356944	-0.0095452739	type5	38513.0411217506	0.1888898297	0.4037412596	type4	16559.8815349624	0.105411573	0.0254404149
type5	31790.6159234148	0.0802800928	0.13073809	type3	1799.9581537369	0.092244359	0.0046145791	type4	8279.91451708	0.0796509873	-0.0689519449	type5	953.9617972381	0.1012096482	0.0452714666	type4	22116.1638902389	0.368443295	0.0334482116
type5	31800.1952583489	0.1659145643	0.1031846549	type3	1553.1299597124	0.1784451519	0.0014370686	type4	8420.7099232299	0.7636215647	0.0259913983	type5	5834.2413688208	0.04921703	0.0663552204	type4	16491.8304866278	0.0532304889	-0.0448361084
type5	17273.847715951	0.20904476	0.2236490181	type3	3703.3586807633	0.111245905	-0.0361814587	type4	97634.9910319728	0.1584597104	-0.0451844328	type5	49522.362147314	0.0520302419	0.1730058094	type4	18374.8656151572	0.308613628	-1.08E-005
type5	824.7868644274	0.0675893885	0.0434182521	type3	1887.1083775025	0.086332473	0.0157969515	type4	17188.6887496721	0.2564890431	-0.0017986467	type5	1066.1361549673	0.1075922257	0.3397430301	type4	16212.0173579181	0.0447366599	0.0160160881
type5	8152.4211326363	0.0353214394	0.1877530706	type3	8546.6084525912	0.1830889455	-0.0005173695	type4	17320.1711291755	0.1801951792	-0.00473551	type5	17220.8925895502	0.1012515702	0.1002593909	type4	109430.4884164	0.1783355974	-0.0516417236
type5	13013.2776385688	0.106621014	0.1701582642	type3	3105.320253358	0.0370853822	-0.0322456183	type4	8203.9843209117	0.251622295	-0.0079368216	type5	1839.8228091791	0.1608078591	0.1839803403	type4	10593.6409113847	0.1342087339	0.0153217866
type5	49603.6217949745	0.0406935601	0.1691033181	type3	1813.6686460774	0.1744011459	-0.010705923	type4	98653.0100325759	0.2355380242	-0.0151674433	type5	3613.5605633828	0.0825214685	0.0865470074	type4	6669.9720654299	0.2286577768	0.0070984142
type5	7065.807610325	0.0461074272	0.2580383982	type3	1795.5866953869	0.1108812734	-0.0170987799	type4	34183.736925103	0.1207467929	-0.0675207131	type5	2180.6679207078	0.0133535274	0.0976116457	type4	5425.9537089459	0.2023212286	-1.72E-005
type5	31142.2448439967	0.104439186	0.1083041248	type3	2968.804674129	0.1070354458	0.0480001878	type4	106643.61576437	0.3597671625	0.0156927922	type5	12692.4490520185	0.0762694469	0.2894775467	type4	10708.8166612192	0.055594761	-2.07E-006
type5	4201.1783004801	0.1205824056	0.1879198075	type3	1371.9090056	0.192148439	-0.0105358334	type4	12955.1036469097	0.1128245367	0.0347156549	type5	912.7259416732	0.0543980829	0.2996924079	type4	8188.1647130704	0.1623548899	-0.0522941052
type5	13004.870540776	0.0807594246	0.0332509426	type3	3900.0775617971	0.0825078431	0.0023468475	type4	9924.4497715071	0.0914747823	0.025073754	type5	2183.1252033908	0.1314126486	0.1364719887	type4	5377.7234935012	0.0424672767	0.0515081546
type5	8348.0330909577	0.0493354465	0.0665696621	type3	1224.1938893444	0.0492707528	0.0176175518	type4	22218.6383908332	0.2819848089	-0.0735043766	type5	2313.357444404	0.0571699032	0.0819879223	type4	10936.6462083621	0.074835544	-0.0718246024
type5	1746.3354934742	0.1164626514	0.0948876482	type3	1571.7025501003	0.1214694994	-0.0239691659	type4	17741.9256106258	0.3075640321	0.0149167927	type5	7784.7749517264	0.0905851024	0.0297842003	type4	21318.461233515	0.2654086721	0.0189117633
type5	6662.6890884121	0.180466054	0.0870597194	type3	6602.6309362896	0.0907890616	0.0233129396	type4	16165.1098835024	0.0734874664	0.0097466531	type5	1080.4871490817	0.0953065649	0.1263731786	type4	12222.2138867045	0.2838290732	-0.0291811236
type5	6603.6634592961	0.1310196382	0.3513491101	type3	3745.7354732119	0.1368310825	-0.0005645059	type4	100228.746172603	0.1626952231	-4.43E-006	type5	904.8575414511	0.1797537134	0.2008749782	type4	5502.3073008712	0.2808986939	0.0057597205
type5	917.0383095089	0.0799518999	0.0878546862	type3	4445.724414002	0.2388739622	-0.0166701201	type4	33848.8450954299	0.3757026679	-0.0246773607	type5	12298.5832463012	0.1169126254	0.3557008456	type4	8523.4189573713	0.69298599	0.0175154991
type5	39928.6292371121	0.1163473101	0.2104812999	type3	1476.4173299699	0.1564591306	-0.0569578867	type4	57302.881273139	0.0768708017	-0.0297426799	type5	5258.2718994745	0.1447836827	0.136726608	type4	22105.5491740054	0.1367390385	0.0114382659
type5	6717.3165849907	0.0659000995	0.2048618322	type3	4118.0640968274	0.261021896	-0.0152926745	type4	18101.9146051764	0.0655862339	0.0053030121	type5	6631.1156947729	0.1340010638	0.3418676646	type4	15749.5968666056	0.1359034216	-0.0258445974
type5	2358.3531196416	0.1093631968	0.2858204851	type3	3030.7234566841	0.0382707948	0.0042793512	type4	6274.0884174891	0.2332751228	-1.21E-005	type5	5915.226929044	0.1498413901	0.0545775222	type4	98654.2080439915	0.3130209596	-1.55E-005
type5	1708.5951233969	0.1213446947	0.0897800315	type3	3736.9930532566	0.0431187277	-0.0182187993	type4	15747.3249295369	0.2540569662	0.0197858753	type5	8423.7058673017	0.0468268297	0.2130766807	type4	16384.6727652762	0.2369590308	-0.0340976726
type5	38854.4948968225	0.1540319295	0.3319229889	type3	1389.5587493966	0.2326091489	0.0209960289	type4	11895.2178171154	0.3059796074	-0.0135721986	type5	8295.6833650607	0.1372235624	0.0652446318	type4	35683.6042029968	0.1989362486	0.0316366265
type5	7056.7840367007	0.0450427841	0.134226067	type4	35104.368948968	0.3293003354	-0.0217992707	type4	106994.330138421	0.2529046098	-5.52E-006	type5	8961.4059344596	0.1683086628	0.0296340354	type4	9906.9271155451	0.2906330155	-0.0393499702
type5	4720.1796417464	0.4815314393	0.1166196956	type4	17766.5044580007	0.0993437852	-0.0051056683	type4	108748.725592403	0.1535869014	-0.047433863	type5	938.1545105084	0.1910879153	0.0903217706	type4	17303.6983177376	0.212127037	-0.0725484732
type5	1060.314629668	0.1075272938	0.2692057361	type4	38678.7103216486	0.1980755304	0.008743245	type4	39722.0084434581	0.356074808	-0.0145542712	type5	8730.9859969232	0.0631339386	0.1697140654	type4	6582.7659179728	0.2845091289	0.0249547643
type5	919.8031576874	0.0405215047	0.1871321213	type4	6506.591238811	0.0313496972	-0.0098621732	type4	56109.4236168926	0.0406418401	-0.0028267892	type5	2121.5344226962	0.2623137614	0.2908953179	type4	12119.4941821735	0.2750343705	0.0205308113
type5	4263.5020769222	0.0379985844	0.206498052	type4	6202.736773787	0.3101228249	-0.0109848364	type4	15767.0767547832	0.1072484299	0.0080587602	type5	12157.084696716	0.0756439396	0.3073555265	type4	56652.9783261985	0.0872520084	0.0107821738
type5	819.9145139773	0.0239378809	0.041557104	type4	21635.0168194898	0.0479852219	0.0241319246	type4	22011.6830783855	0.2386462702	-1.10E-005	type5	8823.7955103011	0.0358856662	0.152027826	type4	12098.5654204125	0.301959433	-0.0186701946
type5	3571.5270797969	0.1253290129	0.3118794942	type4	8385.7542916994	0.1930413526	0.0412976666	type4	97302.9587555053	0.3906980263	-0.0277393301	type5	9746.0169257428	0.0182010061	0.0295526718	type4	12069.1274603493	0.1464908269	0.0328363362
type5	17242.1196300808	0.0759092957	0.0654416463	type4	10138.8863124132	0.2745904188	0.0136334532	type4	10778.8042268779	0.2572788627	0.0062782257	type5	952.8321812217	0.0766924836	0.2039856051	type4	10058.7126174095	0.1048377598	-0.012394585
type5	7163.5210423508	0.0916011074	0.2371684809	type4	8308.4579053104	0.3679123089	0.0851208723	type4	6271.9682004694	0.0471805555	-7.65E-006	type5	73963.2736173375	0.1092540654	0.0324304007	type4	104029.030089057	0.0984102919	0.008730862
type5	7126.3982068808	0.0477154507	0.0950923467	type4	8287.9241624977	0.2489324428	-0.0654830577	type4	6696.2534017524	0.1812981051	0.0035917644	type5	4570.9647700491	0.0980113923	0.1227729603	type4	22012.3554410123	0.4134977513	-0.0274443684
type5	7687.2141754505	0.4785715672	0.2173009943	type4	8171.910353601	0.0502940033	0.0213469458	type4	10675.7398369317	0.1653535514	-0.0041969012	type5	7938.3163980861	0.1584264228	0.200105417	type4	17602.8046658425	0.1193362328	-0.005279076
type5	17750.5901945891	0.0376973689	0.2750809993	type4	38232.9587411376	0.1602928654	-9.22E-006	type4	5370.664747672	0.162655572	0.0416148484	type5	4663.7532286281	0.1640702284	0.2035487275	type4	33377.7426718335	0.1148432048	-0.0239695683
type5	8820.3190122253	0.0225621173	0.0282387702	type4	16246.4079568158	0.1769892816	0.0116403498	type4	10910.973727136	0.1680473646	-0.040888679	type5	8503.7507207567	0.1193295843	0.1775043092	type4	21990.4632120168	0.23178224	-0.0396865745
type5	9971.5227257364	0.069426319	0.1982305778	type4	6674.8384778046	0.4290409964	0.0103188063	type4	8633.2627179299	0.3801251575	0.0195240491	type5	50835.0929158704	0.0474546642	0.1705206323	type4	22302.990874696	0.0576922146	0.0136471536
type5	8603.4731806251	0.2103344823	0.0607248944	type4	13083.1460974022	0.2372659998	0.0589066523	type4	107448.972975488	0.5879260349	0.0193367817	type5	12302.089354041	0.0288789893	0.04007217	type4	16213.1733040766	0.3791485204	-0.0501775686
type5	75594.5731652515	0.1677878582	0.1206998174	type4	16224.5192676377	0.2309675952	0.0482112887	type4	17163.0244812501	0.1108820494	-0.0127237889	type5	7822.3440494626	0.090100391	0.2625099926	type4	5449.4071484988	0.1966499596	0.0194805001
type5	8553.5664789317	0.1264972629	0.0437044609	type4	21578.1877504181	0.2212363232	0.014458642	type4	18335.6232867422	0.2294895724	0.0133040142	type5	17900.3953468018	0.0910042603	0.0716812821	type4	34669.1204429336	0.2570618873	-0.0544682171
type5	1400.6352994079	0.0939753438	0.0663321096	type4	9914.0863724568	0.2829552381	-0.0155897303	type4	10503.1828939436	0.379037026	0.0093694985	type5	9329.2055355439	0.1024489524	0.232972166	type4	18020.2844332728	0.0717460618	-0.0318046358
type5	5849.7042329103	0.1107417286	0.0886438603	type4	8237.1615101481	0.2817923724	-0.043987742	type4	15777.0680988589	0.259952197	-0.0075002492	type5	39615.3540586398	0.0298092897	0.0909252359	type4	15425.0800575441	0.1496912011	-0.0305326229
type5	3685.4062014134	0.1179273336	0.2348353549	type4	15495.6886847292	0.2321714584	-0.0076824775	type4	22232.3820181825	0.3293870491	0.0094250554	type5	9969.1869607065	0.1082306479	0.23093098	type4	107767.984639019	0.3193159645	0.0455426045
type5	923.5956390647	0.1062425057	0.0954830003	type4	8563.917810878	0.0846366006	0.0249997539	type4	57291.9687966485	0.0846864753	-0.0492049116	type5	4694.035256318	0.0538863422	0.1408965413	type4	39054.5231907235	0.3537589644	-0.0664062164
type5	31579.75851503	0.0176691436	0.157033438	type4	15914.4669722628	0.0527493683	0.0072514231	type4	13156.701586156	0.154183884	-0.0023009046	type5	12449.0282229048	0.1334873379	0.2291961657	type4	8582.7187119541	0.1534301938	-0.0358810127
type5	6717.5421451316	0.238639558	0.0428973596	type4	106111.474584848	0.0598831133	-0.0499046996	type4	5342.8554661093	0.1632052437	0.0115750449	type5	6957.0219567558	0.1605925313	0.1254873587	type4	22115.9032475319	0.0431929738	-0.0672969586
type5	4320.6254631794	0.0511825464	0.1271116672	type4	28543.2052063616	0.3380104296	-0.0582881275	type4	21560.7357754063	0.2156645246	0.0526363927	type5	8637.8272952144	0.1282186465	0.037895539	type4	13148.1587822816	0.0842617776	0.0075835904
type5	12297.1779984781	0.2379666013	0.0820039334	type4	12260.6679059855	0.2570021401	-0.065251233	type4	106316.437949102	0.2480465507	0.0058133949	type5	1416.5789484149	0.0609142688	0.0754366327	type4	6673.810731088	0.0987766023	-0.0079089102
type5	911.8055052886	0.0755138102	0.1179133494	type4	16470.5842246129	0.0887028035	0.0254693987	type4	8499.1468751379	0.1376945922	0.0418654596	type5	899.3664155206	0.305456528	0.0344258526	type4	39001.3779101381	0.1507797207	-0.0494777946
type5	12586.5845665254	0.1254897804	0.2955786392	type4	35993.1848298086	0.1800839278	0.0257646474	type4	21074.4588232445	0.0961540469	-0.0212372053	type5	3656.8787312951	0.0568174816	0.1498168054	type4	13291.6960971302	0.0688875705	-0.0439155655
type5	2165.525696609	0.0852787022	0.359271053	type4	16112.6034033762	0.1223088624	-0.0264119176	type4	97222.5431563454	0.2175195822	0.0044156531	type5	7844.7231429875	0.1150056739	0.1928015667	type4	35387.0409044836	0.3987005287	0.0073046877
type5	75141.0916730632	0.1409011429	0.0532016371	type4	17641.0532365447	0.1628982913	0.0223235174	type4	10657.5221268344	0.1607874628	0.0041078142	type5	920.3000453959	0.042459941	0.2491175987	type4	21985.7062356245	0.2243036078	0.0055736538
type5	7682.5126690692	0.1333075078	0.1855180806	type4	16066.7236910644	0.0653323585	-0.0266725183	type4	17512.9978178787	0.1961729059	0.0308720032	type5	30598.1595635174	0.0546479615	0.2006533587	type4	13214.4051244857	0.0932264647	0.0097460139
type5	12561.652534782	0.1097883579	0.0722843722	type4	6069.4747886073	0.386783182	-0.067778433	type4	104552.589217759	0.7679602021	0.0016654824	type5	12185.0988876849	0.1537937483	0.17157297	type4	13221.2303261357	0.4360824548	-0.0205582238
type5	8380.5124006941	0.1022761882	0.0221442964	type4	21687.1503692579	0.182594157	0.0032933389	type4	21736.3737174199	0.0408724005	0.0367582945	type5	4587.2223710865	0.1021847019	0.1647016762	type4	22774.1086112103	0.2118483361	0.0048315932
type5	12383.3764446781	0.1242233216	0.0463760905	type4	18129.3348331122	0.3162515905	-1.06E-005	type4	10731.3658712004	0.1225685295	-0.0569611009	type5	6988.7609402497	0.047905819	0.0450627707	type4	11083.1933074495	0.2631663226	0.0221540608
type5	12624.9208969704	0.1387908066	0.0830003564	type4	35775.9720324419	0.7693596836	0.0099035267	type4	17788.2298045245	0.2370926628	-0.0178674179	type5	12360.6681894329	0.1814825002	0.0489146422	type4	12283.1786707114	0.0767666146	-0.0148308603
type5	8137.5623080117	0.1739227144	0.2736846287	type4	12094.9298514937	0.1322156892	-0.0063382584	type4	34404.220642327	0.1968939171	-0.0143897597	type5	12822.3296682646	0.0277117365	0.1046848235	type4	17923.5930047322	0.1232618311	-1.87E-005
type5	12402.4823319457	0.133206058	0.0479565059	type4	13276.5273561543	0.1824303546	-0.0086871987	type4	35491.2452530803	0.172275126	0.0749351993	type5	8615.224000738	0.1375714158	0.1411787534	type4	21499.488772161	0.1262645898	-0.0023733485
type5	4242.2941941491	0.0740586805	0.0411125076	type4	107798.633136502	0.2744661005	-0.0608579386	type4	6665.3635395151	0.1708949363	-0.0151082056	type5	12094.3036173108	0.1968590041	0.214774832	type4	6517.349410815	0.1324197324	-0.0046693549
type5	8408.8738764275	0.1025724036	0.0922844347	type4	16416.7338682596	0.3202774464	-0.0030638904	type4	12337.3547447088	0.1408945977	-0.0021792688	type5	12626.4297504965	0.0715763609	0.2518585982	type4	35601.0773559531	0.0532991938	-0.0052039029
type5	13102.0052570834	0.0958556734	0.0409438965	type4	16388.7009904178	0.1521351087	0.0525322589	type4	22046.2639407614	0.089425984	0.0059613548	type5	1880.4171707143	0.1680244706	0.1194359377	type4	17606.0789879375	0.0990995463	-0.0052700206
type5	1848.3220271377	0.2289431975	0.1495795525	type4	17409.2070645043	0.0823504413	0.0152356445	type4	16242.182285757	0.0572585085	-0.0183298959	type5	4250.638210089	0.1518109137	0.0961442969	type4	100068.245407822	0.1204046971	-0.0759009639
type5	1879.732554631	0.0714277693	0.0335970679	type4	99165.9001852468	0.3501539482	-0.0452690507	type4	22707.3018787211	0.3012782772	-0.0061792273	type5	10049.1736467655	0.1605271292	0.0907219924	type4	16603.2679786473	0.1186059424	-0.0535278581
type5	5438.3834283431	0.1562841993	0.1948402772	type4	10195.174109916	0.0458078116	0.013484859	type4	18214.4033946036	0.2308761504	-0.043362885	type5	8827.1075591521	0.1225074149	0.1216566389	type4	10837.9145436088	0.0746146038	0.0071613961
type5	5815.2104617621	0.0561540653	0.2240099572	type4	15755.9605981807	0.3430978323	0.0492569252	type4	6184.2614747253	0.0933368978	-0.0629072333	type5	4227.9409765696	0.0914883903	0.0416606065	type4	8185.4498807954	0.1995873791	0.0286684735
type5	17735.6932548499	0.0912913778	0.0095157189	type4	98456.2859689546	0.3790160279	0.0139860119	type4	8589.436783565	0.20335984	-0.0659740367	type5	50332.0299617515	0.1124058901	0.2759636649	type4	21874.4217348878	0.088972653	-0.035915685
type5	17581.3306030172	0.1155489063	0.2897750601	type4	15545.6085775252	0.2654465435	-0.0226545993	type4	12189.5006960258	0.161851944	-0.0446139523	type5	2121.3468050963	0.132232638	0.0765577176	type4	39363.2103322906	0.1984403671	-1.25E-005
type5	6964.6735560154	0.0397778995	0.1579377437	type4	13046.9737330628	0.1286754058	0.0619738712	type4	5426.788289084	0.203201481	-0.0457687296	type5	9018.2030555132	0.0633155932	0.3017910068	type4	11040.8322417428	0.3021657004	-0.0162136441
type5	39878.5874293513	0.1062849127	0.1574453792	type4	8327.5438617302	0.0941111168	-0.004185907	type4	6242.2548138267	0.3071775728	-0.0276764547	type5	1866.2885442071	0.1291069554	0.1983645498	type4	8351.9403301881	0.1263698445	0.0352559968
type5	1694.116239006	0.0926473335	0.0218460961	type4	40505.1480367281	0.1247540963	-0.0148195606	type4	105952.262465459	0.0644467753	0.0015718836	type5	8650.4229670022	0.131038154	0.2750741816	type4	10285.1346218699	0.245729034	-0.0100972165
type5	1065.8886249601	0.2557411514	0.0476371094	type4	21593.5923849917	0.3476453892	0.0129398483	type4	57546.7082910936	0.0942706177	-0.0089539947	type5	17469.0651806287	0.098805506	0.173231859	type4	39416.2947030698	0.4497244241	0.0744513886
type5	4605.1164983183	0.0307212624	0.1076102948	type4	10647.2603412495	0.0825166969	-0.0116984004	type4	8066.0205757677	0.2552886958	-0.0209859392	type5	2302.3563082389	0.1619136191	0.1254255369	type4	10453.6323138232	0.0502892025	-0.0058983341
type5	3682.9199825092	0.1168974522	0.0773400116	type4	15814.0003715529	0.2995908885	-0.0529756037	type4	21978.2526382797	0.0436893646	0.0315321098	type5	6635.613183993	0.1638409455	0.0298357535	type4	28783.0844486176	0.1585980205	0.0174564037
type5	3619.0827310741	0.0768011457	0.3271984554	type4	21504.2874414201	0.2022981381	-0.0049463779	type4	10877.4216122258	0.0940923368	-0.0019360546	type5	8622.2119325564	0.0423698244	0.03014972	type4	6744.8599487904	0.1756385409	-0.0196901478
type5	1882.3522518781	0.1363193999	0.024139646	type4	16325.1862167056	0.0513575423	0.0125643697	type4	6280.5963464577	0.3284603956	-0.0345621327	type5	11988.0859919014	0.063890808	0.1763117173	type4	12074.3316874643	0.0739550034	0.0453553768
type5	2171.5424985848	0.155493263	0.1331957484	type4	33562.8432349148	0.2254624764	-0.0126962083	type4	100670.316491078	0.0494608385	-0.0073484074	type5	49389.9818584919	0.0634910557	0.129461432	type4	21214.5939446157	0.0467795466	-0.0106089759
type5	7934.7828482096	0.1879990973	0.4155682959	type4	17169.8225119794	0.1776277761	0.0297442946	type4	15777.3626533746	0.1093721859	-0.0465779908	type5	889.8485687369	0.1221561489	0.1567941704	type4	10724.4190702582	0.1663839864	-0.0099855597
type5	1750.2372190436	0.0958325617	0.2985052816	type4	98074.9889439283	0.1007704393	-0.0345309348	type4	8627.8769719983	0.2354760763	0.0293968828	type5	3697.181030748	0.0677293151	0.1203982542	type4	10226.6332228459	0.350594014	-0.0350726697
type5	9179.6516427708	0.0455657685	0.1735428227	type4	33557.1055342359	0.0668847473	-0.0517136071	type4	40794.4762467765	0.2175562805	0.0126233895	type5	2326.4270791022	0.0222173499	0.0823188342	type4	8170.2689363964	0.2830114986	-0.0289641158
type5	8701.2912056267	0.1394804262	0.1030394807	type4	6596.5147747271	0.2413328353	0.0028036883	type4	22512.4868761875	0.1449724314	0.0045850671	type5	11887.0471991901	0.1272633128	0.0487583741	type4	21596.6663885308	0.2760213128	-0.0150505295
type5	818.378970927	0.4854365952	0.1268857614	type4	8707.9248879825	0.190321359	-0.0091989896	type4	9910.3453964629	0.1527537668	0.0103452672	type5	12346.024799308	0.1443572714	0.0659897109	type4	33533.8451174005	0.237358435	0.0083138058
type5	899.0596385792	0.0604675975	0.145988636	type4	22203.4389072863	0.1039142236	0.049775136	type4	12954.7391737949	0.2689938412	-1.09E-005	type5	830.4664706068	0.1497065701	0.2104536012	type4	22339.9355362221	0.4076501174	-0.0412401487
type5	12564.5767744191	0.1523973178	0.2551239002	type4	16571.8141502963	0.0651484073	-0.0572368852	type4	17926.4428221588	0.1949355448	-0.057545112	type5	3618.0202366657	0.3837325375	0.1265503717	type4	10674.1947407228	0.1689596101	0.079907627
type5	6958.2296493389	0.0873429433	0.1795822034	type4	107877.11305698	0.0525070071	0.0076049935	type4	20846.4153909431	0.6398043162	0.0166584029	type5	946.0081984247	0.1897470573	0.1200489793	type4	21525.7300954404	0.1320772591	0.0304089086
type5	4565.3807239893	0.1158196163	0.0470279176	type4	40219.8372681466	0.177089481	-0.0199979055	type4	6565.8087046192	0.3468044299	-1.48E-005	type5	2316.5288105366	0.050498053	0.0403635631	type4	22071.4222707352	0.0640501374	-0.0062049333
type5	17316.2235919995	0.0607531099	0.2123386932	type4	5396.3555280029	0.0814801812	-0.0168819948	type4	10762.1009076592	0.0333035647	-0.0081459227	type5	1063.1177524971	0.131238225	0.1630078332	type4	105395.090180827	0.1893380067	-0.0408036273
type5	30715.0788007449	0.1727172116	0.0849867333	type4	16061.071163563	0.2576370618	0.0324931111	type4	15838.3470751127	0.0947507244	0.0148707669	type5	1389.2230640146	0.094325971	0.0424119681	type4	17288.1103435865	0.1975324124	-0.0094348533
type5	1430.6363713157	0.0238223469	0.0927563407	type4	12168.0122835071	0.2041465744	0.0675157245	type4	6256.5352361662	0.1719586219	-0.0105167876	type5	11734.8218438685	0.1376736155	0.3450802171	type4	10213.6250123615	0.1356326524	0.0465575266
type5	5964.6855466246	0.1192315026	0.0824308818	type4	107898.099529922	0.3095089468	-0.0030078107	type4	22084.5035058787	0.1761910533	-0.0023066722	type5	922.0581921209	0.0382855139	0.1973908074	type4	17465.4601841789	0.3170401007	-0.0484024597
type5	39579.8377829056	0.2498810907	0.1249259195	type4	12972.8671964994	0.2761295726	-0.0179002843	type4	35294.7095829407	0.1136728262	0.0186536614	type5	7896.1757716319	0.1312916398	0.0912989297	type4	17099.6290263009	0.2690814568	0.0088743004
type5	13041.2331779153	0.0905013724	0.0922282267	type4	5428.7421027201	0.0386444373	0.0311505099	type4	55407.5475950945	0.061472999	0.0105768746	type5	12765.1588093958	0.0553955025	0.1857668974	type4	100454.902488281	0.1787071139	0.0064096208
type5	51039.8101590706	0.1252667672	0.2485162623	type4	33981.8093020966	0.0944431861	0.0033852486	type4	17979.8392152798	0.2678175301	0.0131068616	type5	953.3253602823	0.1143016451	0.066131695	type4	13160.8021135839	0.0563418208	0.0331835859
type5	834.4687439617	0.1090178286	0.1096446168	type4	57152.774204953	0.1339444643	0.0171729221	type4	5437.0331695519	0.0647283204	-0.0025454465	type5	74868.9760731613	0.0223379042	0.0817994197	type4	13042.096044196	0.2185875259	-0.0786174024
type5	8647.0130777387	0.1984090329	0.1103892232	type4	21558.5639006589	0.1404716493	0.0177939018	type4	8314.4529815162	0.2951074884	-0.0087420715	type5	6660.388510034	0.0896095741	0.3760083067	type4	17588.3440751761	0.254877343	0.0220575341
type5	4305.6410186675	0.1288759265	0.1417528571	type4	15804.6961801094	0.1916512107	-0.0312622909	type4	33876.9706986258	0.065010057	-0.0600931029	type5	6731.7455539324	0.1486852671	0.2485697623	type4	11855.7583094751	0.1676156033	-0.013194036
type5	5922.0716468708	0.3430208132	0.1882332364	type4	22056.6588895554	0.2645069426	-0.0247057368	type4	10098.4151364628	0.2805489561	-0.0513372149	type5	12750.5704342668	0.043280437	0.119690194	type4	17843.0223877288	0.1204106546	-4.62E-006
type5	49668.4325714408	0.0328507864	0.03290642	type4	8449.9727509196	0.212014241	-0.0341950007	type4	8245.621624012	0.0498560735	0.011612444	type5	3902.1862556658	0.0523439974	0.03802946	type4	12943.768613761	0.2769831367	-0.0313813572
type5	5430.1130415416	0.0690374399	0.1496298853	type4	17317.8432030184	0.4251325635	0.0073737535	type4	34740.0824910515	0.2758090948	0.0221553864	type5	8780.37789686	0.15988016	0.2332806032	type4	10273.2691674161	0.2340229597	0.0078610938
type5	50924.8246560671	0.0170843961	0.0401346594	type4	35518.5853911863	0.2025361466	-0.0542022098	type4	16437.6594707404	0.2268246497	-0.0462560395	type5	12237.5638869327	0.1350499341	0.0782766355	type4	28364.9696590996	0.1045265879	-0.0089296313
type5	38663.3645796147	0.0883783564	0.1177919774	type4	35689.6058935567	0.1745910696	-5.42E-006	type4	38873.5096946477	0.0448296906	0.0362469343	type5	1887.6098401287	0.0417785443	0.0534610038	type4	21944.9585070041	0.3828531526	-0.0782656377
type5	8675.2667414018	0.096024723	0.1845244425	type4	22211.280826834	0.1246736725	0.0191836101	type4	16235.6018841663	0.1792761337	0.0376265718	type5	12429.023851143	0.1032899703	0.0462828591	type4	35019.001470955	0.2574781457	-0.0028858853
type5	2333.1404895162	0.0938240315	0.0962078094	type4	11774.9454705879	0.227330593	0.014221679	type4	16558.2152472854	0.2016011846	0.0241043531	type5	6676.8861744294	0.0158288971	0.0579301648	type4	12142.6285879836	0.2434112232	-0.0645414558
type5	30885.8670425712	0.0299962382	0.1212989937	type4	11070.9433382803	0.3836728529	0.0209681077	type4	17303.8516147652	0.0560055393	-0.0211168282	type5	12392.1796824748	0.049640103	0.110370141	type4	8265.7947003941	0.0375307211	-0.0291094686
type5	49849.7372494144	0.3290935833	0.0884860806	type4	17966.4717437036	0.1990408761	-0.0102303945	type4	10893.9268780942	0.1417215464	0.0083873454	type5	4569.014554864	0.35150053	0.0511840225	type4	29179.2758053579	0.0913696086	-0.0254787164
type5	3918.8084919749	0.1727233909	0.1247782514	type4	17766.0018298035	0.0270052705	-0.0174669077	type4	8636.6385566642	0.2290343827	-0.0170370917	type5	3638.2687329343	0.013670663	0.0691788485	type4	17371.4231653366	0.1902370117	-0.0238095724
type5	5949.5599486467	0.0580738294	0.1422932471	type4	6758.6309606872	0.1479637057	-0.0146478715	type4	17792.1179616995	0.0841078278	-0.0569975817	type5	11925.3925293347	0.0443101174	0.0586623526	type4	8281.3754825999	0.0494779725	0.0277375799
type5	12286.0708046718	0.0297613728	0.3195337886	type4	34735.2554459959	0.3815288312	-0.0789490715	type4	16549.0831272774	0.1288460899	-0.0538437544	type5	2176.0474832034	0.0532767957	0.3016327706	type4	105570.146429149	0.1947057624	0.0309115129
type5	5359.6051459565	0.0259308974	0.3601425393	type4	8169.803691886	0.0845258355	0.0136872147	type4	10775.8131875555	0.3401691451	-0.0650184565	type5	7734.672719595	0.1239262939	0.0691398568	type4	5463.1270661617	0.090446746	-0.0557097316
type5	1414.3053987459	0.0319121759	0.1486767638	type4	8184.2110864734	0.1585590342	-0.0151340298	type4	16263.8534223018	0.0198224953	0.0074707106	type5	7737.0243403815	0.1157743399	0.0964078497	type4	108019.837331596	0.2539045031	-0.0203832433
type5	74378.2635043609	0.2033287738	0.1061024353	type4	21673.2555545212	0.2873983864	-0.0052338048	type4	33996.6518938708	0.079509481	-0.0493887284	type5	12779.8965588522	0.0516918763	0.2770622486	type4	10911.9127165148	0.078235127	0.0373163555
type5	949.5019204637	0.1180779714	0.2606959635	type4	15772.4565377659	0.2574808673	-0.017857343	type4	21578.4185015897	0.3116301585	-0.0348922332	type5	6659.4179210928	0.1236480391	0.2114137476	type4	12857.5304558939	0.1650729477	-0.0504614895
type5	4604.6008559685	0.105896716	0.119850638	type4	10645.6030398016	0.0627189659	0.0295322369	type4	15745.6412586833	0.2642006973	-0.0069683046	type5	817.8319507173	0.0668401314	0.0361983815	type4	8401.9532732515	0.2266460482	-0.0353164603
type5	9389.3154170184	0.06348388	0.1617378783	type4	20979.3775438948	0.0610299201	-0.0703863036	type5	12282.5961141263	0.0933369687	0.1262221589	type5	8408.032051279	0.0211611165	0.0950776521	type4	8488.5392888233	0.0670821423	0.0251034383
type5	9203.0721287465	0.0263745292	0.1485462028	type4	17491.4309073625	0.0788920113	0.0110783581	type5	12295.4561346558	0.0847800014	0.1708267818	type5	12858.9451425585	0.0922469651	0.1898369779	type4	6749.1216374684	0.2472281712	-0.0775518343
type5	6637.9718604375	0.0398941144	0.0442603099	type4	6216.5214704324	0.1316831947	-0.0303325771	type5	9993.6201073727	0.1069469743	0.1933775378	type5	8307.2093272723	0.0313649512	0.0962101426	type4	6654.0776968115	0.1706425461	-0.0046628685
type5	7880.3521786792	0.073092845	0.2022914336	type4	17790.1784920788	0.2966166112	-0.008388222	type5	5373.0253638933	0.0262625441	0.1426907428	type5	889.7379991941	0.0543275173	0.0792319342	type4	6083.9510035052	0.1131318561	-0.0071667797
type5	9720.3155773344	0.1691294338	0.074495621	type4	10096.3242147588	0.1937792602	-3.07E-006	type5	8584.0068901218	0.122496458	0.0793863971	type5	13101.2285222767	0.0130373583	0.0085236331	type4	10939.3047817026	0.2066351938	0.021224297
type5	6962.9029372211	0.1687153644	0.0656697429	type4	12105.7196449081	0.2627690021	-0.0621562242	type5	8546.4878136243	0.0918869379	0.1991484034	type5	3842.4323729614	0.0705303878	0.04535402	type4	34636.2931224226	0.3661928239	-0.0151748917
type5	931.011806081	0.1414659604	0.1399347484	type4	17407.0188429073	0.2721396816	-0.0641108012	type5	1834.2905402841	0.1224939133	0.1551688018	type5	1045.272859809	0.0864996476	0.0890821928	type4	6157.4117886709	0.2983581163	0.0612506382
type5	1419.1120320739	0.0822771581	0.0758471795	type4	57517.3260993214	0.239404595	-0.0099760293	type5	2138.6136331464	0.2388384123	0.0527579539	type5	8330.7372154002	0.0895426144	0.1027179926	type4	55746.3975599947	0.0984277322	-0.073454867
type5	8643.8350930007	0.2261008797	0.189913422	type4	6191.5737669647	0.2014597399	0.0271960333	type5	825.8137214552	0.0717389061	0.1167348896	type5	50808.4483701808	0.1074393291	0.0972161933	type4	6514.4023055019	0.2345086427	0.0290894032
type5	5865.1286816463	0.0961952533	0.1084290867	type4	10750.3028385174	0.1871462627	-0.0217917255	type5	3574.7578652451	0.1267545194	0.0512732576	type5	5268.0964435671	0.1572845766	0.127514027	type4	15777.3650500715	0.1986783368	0.0162280363
type5	8615.6775738331	0.1429061203	0.0831716971	type4	21002.6335214911	0.0808921602	-0.0175004416	type5	51077.7041567203	0.0509625031	0.1871803576	type5	51060.0214710064	0.1123692848	0.0814718239	type4	11085.8487764775	0.1942485095	0.0279287914
type5	2128.5493726924	0.4827343334	0.1678043	type4	40946.9196760273	0.1249431733	-0.0178614204	type5	4720.4487446304	0.1031310355	0.1798764652	type5	3646.531276156	0.05662228	0.2519490207	type4	6122.6872540139	0.7673082452	-0.0602892691
type5	1894.3397592527	0.0286025832	0.059220603	type4	13225.2840418328	0.3086050264	0.0160317949	type5	2297.1092657461	0.0729505404	0.1216557081	type5	5425.6226536061	0.0989839029	0.0958214623	type4	9914.8398268623	0.144857012	0.0279654113
type5	30769.3313849195	0.1271114977	0.1957573404	type4	106210.044070891	0.0925369243	0.008442823	type5	12982.6658271188	0.0259687872	0.0574897524	type5	4190.7523579844	0.1571406939	0.0108865862	type4	17934.4884310935	0.0931161774	0.0064532294
type5	12745.4384894389	0.1406779584	0.2064179932	type4	29272.2059329914	0.2073174121	-0.0568996692	type5	38516.7011331514	0.060869067	0.1135523281	type5	12715.8574591817	0.2033057051	0.0683384135	type4	22441.0641623506	0.125340591	0.0387213589
type5	5985.2443875721	0.0545459391	0.3241130331	type4	21600.1323893739	0.22003762	-0.0036668716	type5	954.4439601955	0.0510851679	0.0504391814	type5	1736.9900351402	0.092326831	0.2015261994	type4	8577.2372445954	0.2282129533	-0.0157418251
type5	4209.4311929701	0.1453610176	0.1272167752	type4	38912.8959585325	0.2420177787	-0.0341102333	type5	1053.1579979833	0.0510741469	0.2530183047	type5	12378.0871715605	0.073552412	0.0780388816	type4	22105.8785228126	0.2533240392	-0.0075059277
type5	8709.459888255	0.0246510573	0.1436283542	type4	10448.9012423298	0.1436604725	-0.0498020936	type5	1851.802716344	0.2781401831	0.2118949149	type5	31391.7690491154	0.0631235871	0.1258720559	type4	6118.1793048905	0.2838042871	0.0140353732
type5	39878.8191506616	0.0957188258	0.2355716304	type4	12214.286793687	0.2190522956	-0.026243149	type5	7016.5438483771	0.056533051	0.0849814867	type5	38787.3585916394	0.1282415171	0.1607072004	type4	55631.7917927827	0.313627841	-0.0036086305
type5	842.1019696352	0.1003288352	0.2989780945	type4	34916.0315410488	0.0542047766	0.0094433141	type5	7840.7303431488	0.0403010655	0.1438779065	type5	4170.3929581073	0.083783448	0.1164023566	type4	38319.6354280865	0.0734500861	-0.0680333188
type5	8240.3357193325	0.1012802847	0.3697493925	type4	56752.5706270512	0.3796745486	-0.065746171	type5	3875.2653785889	0.1065565751	0.0569014752	type5	836.5677761918	0.0679514409	0.165740263	type4	6163.7056359815	0.220532917	0.0022753594
type5	38559.2734081803	0.1994008595	0.2382814533	type4	6266.7659134354	0.1446035313	-0.0280615069	type5	3926.2161080817	0.2293453062	0.1475262228	type5	2179.3453847233	0.0989670831	0.0532840525	type4	9921.9147304981	0.1879064447	-0.0068472295
type5	6630.2549483448	0.0966308265	0.0577349832	type4	21574.6832513409	0.3272305952	-0.0719419335	type5	5349.2248596761	0.0309819655	0.087226088	type5	31112.742782685	0.1345027654	0.0465845674	type4	11747.2470186145	0.0362154436	0.0440518736
type5	5296.1220762695	0.1938027205	0.1105207443	type4	105120.193444881	0.1102922924	0.0131550609	type5	8465.8490837347	0.0845917987	0.1183492704	type5	4706.4626312101	0.0964611326	0.3887278372	type4	6686.4749659273	0.0558175677	0.0208416263
type5	5304.1648180667	0.0460915442	0.3711522151	type4	11839.7650047782	0.3042037359	-0.0051833647	type5	4620.4284724423	0.0228376992	0.1142877382	type5	1069.7051941857	0.0236298108	0.2588084779	type4	8685.9169664536	0.1239136714	-0.043007627
type5	11924.7089866273	0.0750776972	0.0690067768	type4	21504.445006077	0.1627582197	0.0124248819	type5	9442.4970168662	0.0999087371	0.1205628083	type5	7053.0003857677	0.0358209991	0.1227628342	type4	108710.199027358	0.2210137204	-0.0186361592
type5	7053.0673464877	0.0199272574	0.0621500579	type4	15712.5211901529	0.2417658738	-0.0615927691	type5	38807.4032839231	0.1506213973	0.3264580923	type5	8514.6156724645	0.0979302811	0.033721484	type4	106590.977443519	0.2677124707	0.0314697463
type5	954.1259513433	0.0428723875	0.2056476766	type4	10510.4893122219	0.2597215606	0.0136806498	type5	9928.1920300312	0.0720705938	0.1930245734	type5	30779.8085942126	0.1302126286	0.1574928826	type4	10912.1703558653	0.2177562238	0.0027459363
type5	4228.9339657374	0.1092381961	0.096040277	type4	6621.3409496889	0.0673046147	0.015931071	type5	4278.3009769578	0.1498182637	0.3555951331	type5	5917.2366786375	0.128069837	0.2321590908	type4	16100.4177402179	0.0387451211	0.0068471727
type5	9496.1173576204	0.1463724921	0.030683921	type4	11665.1180807359	0.3193598156	0.0322159015	type5	6697.0371151953	0.1413162367	0.0436172584	type5	12853.625015106	0.0725607065	0.1507976991	type4	8356.3672788838	0.0602507278	-0.035066078
type5	3580.747171772	0.1373484049	0.0556141002	type4	12369.3499262116	0.0655676596	-0.0136352686	type5	5916.8061196661	0.1627378657	0.0997381549	type5	51261.2395958077	0.1472197343	0.2802179377	type4	34481.2979261331	0.3446158304	0.0341818668
type5	7061.5064473908	0.0440300368	0.0541932848	type4	17436.1278725672	0.27794496	0.0280787333	type5	838.0587825888	0.1131670624	0.2827702533	type5	1066.4222461876	0.0783694529	0.1214864392	type4	12043.7509908243	0.1218568824	-0.0400096332
type5	1730.879064881	0.106466877	0.2255578675	type4	28636.7769956043	0.0778455177	0.0075835496	type5	50831.7468064966	0.0672788185	0.2487904356	type5	4733.5166937492	0.0373186326	0.0174242642	type4	8649.634951424	0.045639978	-0.0499351791
type5	4210.3471269761	0.0909750307	0.0480395264	type4	17555.5274608958	0.2191629721	-0.0694296245	type5	12880.939445403	0.1340275911	0.0827866096	type5	9253.4625611419	0.1339703768	0.0249725411	type4	10725.2473003347	0.143994571	0.0232729404
type5	8234.523865753	0.2554157072	0.1819372724	type4	16553.3516095996	0.1058442076	-0.0680245363	type5	7804.4259011088	0.1267225085	0.1974268794	type5	11897.2595429305	0.0808078927	0.1034247615	type4	21016.9246205885	0.1058207782	0.023307333
type5	5273.6660684058	0.1301898419	0.141942609	type4	15813.0033025594	0.1021378921	-0.0453141061	type5	3950.1796929971	0.0833576504	0.0476563525	type5	5904.9236955519	0.1847536808	0.1248136456	type4	6651.6278095787	0.316206576	0.0160413619
type5	9355.6795002589	0.0948600929	0.1416087914	type4	39601.1413136912	0.7348310473	-0.0252836062	type5	8482.6171031799	0.0813508908	0.120155159	type5	4323.7382150629	0.0986540242	0.2681406997	type4	13304.1151605872	0.1869698381	0.0391134322
type5	2136.0324811305	0.0930469897	0.0159142833	type4	17433.6883410534	0.2237853225	-0.0415779136	type5	73859.4132526428	0.1352769006	0.0802929382	type5	17437.0986455309	0.1999772787	0.0523064264	type4	40362.2080899916	0.1215529272	-0.0257178134
type5	923.9146585367	0.1700815106	0.1430538043	type4	16246.1029052714	0.4174690742	-0.0029326965	type5	1082.5073077983	0.060523736	0.1919985018	type5	7184.9697506095	0.1186733718	0.0398583905	type4	8616.4247860062	0.0737215248	0.0114760535
type5	943.3793917245	0.0352375279	0.2003315685	type4	8092.3016098765	0.156395404	-0.0441483775	type5	7700.3186862879	0.0711946822	0.1402026625	type5	4324.418578058	0.112533896	0.0499652574	type4	13163.6839438526	0.1974430937	0.0251815576
type5	8460.6152304546	0.0605011802	0.1797579856	type4	17552.7540830951	0.2626963654	-0.0030910166	type5	9376.2724819206	0.136953597	0.2236548459	type5	8410.7390596359	0.1872239147	0.0171124489	type4	8236.040333269	0.2620682587	0.0034434623
type5	3588.1378155274	0.1108202909	0.0574483808	type4	22231.7742564411	0.2609642444	-0.053130165	type5	5396.5591248235	0.2071969743	0.1639457062	type5	2311.9157221707	0.1304561814	0.0614829231	type4	17550.8343847987	0.1075368654	-1.64E-005
type5	7810.0068799517	0.2292597108	0.1295911802	type4	21492.6359526114	0.2724987897	-0.0648686003	type5	11918.2207302675	0.1032363567	0.1017091666	type5	823.4671119083	0.1769253208	0.0691129596	type4	17373.2055962196	0.3452743773	-0.0704915481
type5	8898.0089579	0.015354096	0.2406679408	type4	97920.1193998739	0.124420796	0.0109967505	type5	7679.7977365893	0.4594628237	0.1187428527	type5	13049.9424635982	0.1244105672	0.0812859305	type4	8350.2942371385	0.2396802444	-1.17E-005
type5	893.2045453433	0.1493427686	0.1735632352	type4	12021.3069552262	0.2079477173	-0.0418014623	type5	5862.0431904341	0.1745049366	0.116388406	type5	907.4033162691	0.0386601399	0.3174121923	type4	17842.4624983387	0.3076356366	-0.0202996053
type5	11833.647060435	0.0583687559	0.0175117632	type4	11799.5951759126	0.2090747971	0.0152820052	type5	2372.7847474634	0.0434597711	0.0592646989	type5	5908.3436196402	0.2179235042	0.0680889921	type5	7710.0948801716	0.1846161069	0.066537356
type5	1434.3479809528	0.0691696416	0.2321320459	type4	99344.7905237621	0.0852061581	-0.0531547663	type5	10050.2530308509	0.1349041059	0.1712756319	type5	49680.9236483333	0.1627177071	0.2318722946	type5	8410.4107239022	0.0260948838	0.1368167555
type5	75142.9546052828	0.1974511051	0.085577162	type4	12333.5098542071	0.3222127824	0.0123604693	type5	17244.3570523129	0.0218850362	0.2357420339	type5	3642.9823110821	0.1168998669	0.1061876939	type5	5880.3122693468	0.0311426038	0.1800399084
type5	2299.6510158579	0.0903161054	0.2472692114	type4	17884.9467394868	0.2536380448	-0.0120062279	type5	12116.0242613694	0.1574780103	0.0896703249	type5	8442.8840388757	0.0226973331	0.0189921139	type5	4293.5125374827	0.0948204469	0.0983634237
type5	2330.5616960779	0.1509818517	0.3490819661	type4	17798.4277657444	0.1401976889	0.0059854463	type5	4237.3076393607	0.405123124	0.2657422114	type5	4289.3442105317	0.1059139088	0.2592004535	type5	49400.8940025344	0.1874405368	0.1654744676
type5	73602.5686471955	0.1393267736	0.3249980052	type4	11982.1556062471	0.2174799041	-0.0198983537	type5	2326.4292054744	0.1851523842	0.2002971483	type5	10055.9627807832	0.1989047054	0.035774044	type5	12637.9618493099	0.0788429124	0.0541539918
type5	8185.4748961441	0.0749791743	0.3371400226	type4	11752.9951277755	0.1722429226	-0.0416149975	type5	12258.3376462143	0.223124187	0.1200177255	type5	5383.5623519787	0.067615997	0.2158581896	type5	17434.395530153	0.2044579722	0.132723685
type5	1708.4622026482	0.1051361228	0.0768630447	type4	103967.522713554	0.3164812828	0.016639109	type5	1881.1431083583	0.0662921855	0.1197436122	type5	7171.3870543153	0.1019568803	0.0073290215	type5	12319.9896277736	0.1565790736	0.384571457
type5	4200.876610224	0.0238802518	0.0900927559	type4	15503.6582981416	0.3774304129	0.0095764898	type5	5305.4024568096	0.0410155895	0.3498433784	type5	11993.0101838173	0.0440120077	0.0327610108	type5	911.0012762101	0.099841319	0.1806730753
type5	9853.8573964375	0.0139678272	0.0958796125	type4	21347.0043162754	0.099728594	-0.0069489213	type5	12510.7491897606	0.0585345537	0.1602168479	type5	835.0845527547	0.0957622969	0.0518135825	type5	4213.1920351669	0.141887121	0.08608698
type5	73947.9295745008	0.1337750223	0.10131351	type4	5410.5014576125	0.309559622	-0.0083943783	type5	50070.5213978001	0.2081999215	0.1247149143	type5	2160.1130523066	0.1237475697	0.3048434878	type5	50739.9816811744	0.1042290066	0.1236411155
type5	8947.9237448284	0.1386304322	0.1194263879	type4	12232.0033071309	0.3486143645	-0.0156084168	type5	8911.2167784784	0.1169145466	0.0580486888	type5	11949.8043226964	0.1318747499	0.1256586568	type5	936.3087687072	0.1581224052	0.2040112163
type5	73373.7627151926	0.0614963745	0.1747942917	type4	40320.9644394494	0.2637751247	0.0051560733	type5	9202.8983280294	0.0705262447	0.1371091442	type5	2148.3561059993	0.16471786	0.2250117839	type5	932.3293587618	0.0828553622	0.0132222327
type5	6766.8488607376	0.0856152396	0.1714326244	type4	105433.817519189	0.1989997352	-0.0036153293	type5	12295.2576506837	0.0973367132	0.0996105301	type5	7717.0796348026	0.0806273994	0.1509156189	type5	3708.8643330722	0.2024767139	0.1179981536
type5	3850.4876195701	0.108624188	0.2410868	type4	6237.0724399953	0.1588006311	-0.0457944652	type5	5814.1811030649	0.1097221202	0.0115082938	type5	75786.2732803299	0.1199433661	0.1889343069	type5	1067.4803881487	0.0731420499	0.077417904
type5	3582.5880670492	0.076838429	0.2172301872	type4	16028.6904584667	0.1566353452	-0.048554238	type5	8902.4702352831	0.1321375739	0.080226303	type5	4655.0215253949	0.0928213836	0.0267107358	type5	1403.6922098848	0.140353539	0.0901566148
type5	13045.8910850501	0.0189974485	0.2071070748	type4	10696.3913068996	0.1488311556	0.0067152985	type5	1058.0917801576	0.0752615628	0.0372530144	type5	835.8732112758	0.1317697257	0.1354854223	type5	75071.029629289	0.1248918	0.2695145235
type5	5459.6116550404	0.0841399078	0.1628307472	type4	38068.1986051617	0.2763304568	0.0102300886	type5	9462.4714204022	0.1714723204	0.0611384151	type5	8571.0447703196	0.1298121554	0.0637121896	type5	1835.0056868043	0.107607285	0.0748286266
type5	910.7367848507	0.1352644819	0.0806263447	type4	8132.9731529962	0.252840001	-0.031301321	type5	3887.9024427004	0.2707753938	0.1021405965	type5	73570.3853263997	0.1051751173	0.1847421587	type5	11874.8441451801	0.0161506043	0.2855726963
type5	8948.1578914171	0.0570149227	0.1253786619	type4	16187.4441783509	0.2403927588	0.0465837992	type5	1417.6695917855	0.0193389097	0.1771811344	type5	4267.4523624468	0.2748733296	0.1971968394	type5	7936.9316158878	0.0738327386	0.1462406748
type5	924.2428830364	0.1346902365	0.0326112259	type4	8065.2303125741	0.1733831461	0.0375609197	type5	3708.4290486778	0.0868540302	0.1769776891	type5	39579.9144568676	0.0550340758	0.2096553489	type5	39215.1277640035	0.0780630826	0.0896300258
type5	896.572652908	0.1004322684	0.0074747382	type4	57048.6009153231	0.206299132	0.0117480899	type5	8487.6412144739	0.0649225834	0.2188704211	type5	5846.4172926424	0.0628205103	0.0632572824	type5	12050.8861560982	0.0879378726	0.0620133673
type5	4313.4186920518	0.1484740224	0.2260033586	type4	38905.1328808557	0.3889099014	-0.0670002046	type5	12985.355847721	0.0587406074	0.0457936586	type5	8256.7104124968	0.0374385161	0.2161407174	type5	8549.8717649728	0.1290090378	0.1405817959
type5	12881.4819214593	0.1311895585	0.2998423683	type4	38420.6792344835	0.1707911163	-0.0060464472	type5	821.9160526867	0.1666600526	0.1469515818	type5	820.6631334949	0.0169232759	0.0910102685	type5	1079.4269042449	0.0445636382	0.1585378934
type5	8683.1168906269	0.0163350851	0.0232081161	type4	12128.0337193097	0.266462354	0.0155946517	type5	4310.9559456442	0.1757813523	0.1966165358	type5	12601.7984934679	0.2201290408	0.0265261303	type5	1050.0547143075	0.1196476634	0.2703316978
type5	4325.9709422829	0.1397975785	0.1472468662	type4	11899.2460988268	0.2154901564	0.0310037312	type5	900.304696479	0.1367737636	0.0561043978	type5	5932.08289923	0.1095331931	0.1065209379	type5	4177.3250204903	0.0356300604	0.1716063491
type5	3865.885122975	0.209649386	0.1537115753	type4	34206.2171999363	0.6392727147	0.0241634773	type5	8643.0829390233	0.1322555563	0.0449557523	type5	2310.191786287	0.1647572161	0.0853464202	type5	823.5783950749	0.1455416166	0.0411862972
type5	12072.7823877733	0.1142986345	0.3638879481	type4	6695.3362561652	0.0631944448	0.054847449	type5	1887.1613493281	0.0442183506	0.280541568	type5	4313.803036904	0.0154134253	0.0323851986	type5	38762.8323240629	0.0269423873	0.1304703507
type5	11966.0056789064	0.1490800597	0.329273729	type4	15836.0449988662	0.2615198688	0.0152135872	type5	31672.844558244	0.0629289486	0.2163316191	type5	1718.9718924092	0.0782036436	0.1519499129	type5	1737.0218327306	0.0875897604	0.0594703067
type5	8679.3048819108	0.0402242818	0.1573566407	type4	6506.7012617777	0.2328334277	-0.0043215468	type5	12703.6074364107	0.2760031333	0.0820762847	type5	8709.8141322621	0.0719098941	0.1457466018	type5	4349.4920207314	0.0790451935	0.0513659744
type5	4670.9189123174	0.0825918539	0.1237730513	type4	8241.2933684254	0.2392703194	-0.0183216001	type5	8943.6807528383	0.0501265948	0.1802185829	type5	2161.991242436	0.0592546442	0.0164907624	type5	1439.9914871651	0.0859741759	0.305263262
type5	893.5643083398	0.0290916358	0.2454867127	type4	8136.0921366986	0.2949881041	0.0601961705	type5	12893.9179967318	0.0521562754	0.2252964783	type5	4702.5079555068	0.0194542439	0.0495567842	type5	12485.7756902005	0.0337044753	0.1784652994
type5	12102.2037500831	0.1072741614	0.2249994582	type4	12264.9295091511	0.1535959941	-0.0056805565	type5	11894.7930588296	0.0441516455	0.0779527113	type5	8398.921589263	0.0356181128	0.1587975507	type5	4231.9512876666	0.0564377138	0.3018831852
type5	13083.6418637814	0.1272885164	0.0551916611	type4	18278.0064307086	0.1522279562	-0.0376622582	type5	31150.1804213272	0.1176575925	0.2692426183	type5	12216.7607948461	0.0305964334	0.2274449999	type5	8323.2886494807	0.0680918858	0.0507238215
type5	74211.9324536705	0.4058046726	0.2119620873	type4	34636.8760345883	0.0808284894	-0.059216968	type5	1729.8863942427	0.1494130462	0.1627991684	type5	1834.4594840174	0.1000708278	0.1068182348	type5	49477.4041953201	0.0853589226	0.0819344321
type5	1738.6077950706	0.162653602	0.4110635119	type4	10771.1303024189	0.2240427691	-0.0652741461	type5	1396.6808242921	0.1455023252	0.032783549	type5	4249.4900972703	0.0522972713	0.089615541	type5	1076.947993764	0.1626754998	0.2840316002
type5	2373.8209733968	0.0706629444	0.0830189155	type4	10550.9942672517	0.1366037681	-0.0404347672	type5	7917.4313364874	0.0827183938	0.1267037025	type5	8321.0293690104	0.0334336632	0.1399208349	type5	922.4094895971	0.067776124	0.4121914438
type5	898.4523873744	0.0510121622	0.0247534324	type4	100587.313094906	0.0856212799	0.0252984491	type5	8534.8408109715	0.0675095634	0.2514407572	type5	4684.6150490212	0.0795805434	0.0545829309	type5	50246.8063756285	0.043772696	0.112321148
type5	821.2114685826	0.1625705119	0.033195998	type4	15877.9087574799	0.0281126235	0.0098624663	type5	4663.6682577032	0.1413905263	0.1090625001	type5	30868.7561976465	0.1426913338	0.3350731601	type5	6782.7290811604	0.3738059009	0.199645536
type5	6726.275208412	0.2096991356	0.1388765755	type4	35751.6172586493	0.3187302783	0.0142583883	type5	1080.8155544098	0.0924085026	0.0929116861	type5	12923.2473559329	0.0702709163	0.0446064248	type5	17733.1863433839	0.0712029555	0.1848567307
type5	1058.823155768	0.1017356979	0.1123060905	type4	12191.7768354056	0.2590027324	0.017347805	type5	75821.444585856	0.045051906	0.0461829455	type5	3885.7258108386	0.0656237053	0.0518747201	type5	74581.5125963412	0.0246302523	0.0454418884
type5	1860.2426980568	0.0622614286	0.3457521736	type4	38424.8196718346	0.162086713	-0.053335003	type5	7744.344477545	0.0343512063	0.2107067014	type5	12060.460788497	0.0544674602	0.1135339969	type5	920.9467080285	0.0279751924	0.164746477
type5	4704.6881721138	0.0148581006	0.1545400247	type4	5461.9292294198	0.2963965077	-0.0139467911	type5	1883.098671378	0.1146429279	0.1532016507	type5	2142.9280473097	0.1216431008	0.0849075239	type5	11967.4113253198	0.107012732	0.2160994948
type5	12751.1782569875	0.0934966413	0.0113746901	type4	8361.4212628056	0.1021802881	0.0414608613	type5	50508.2284164053	0.1429808544	0.1165959784	type5	2379.4503039141	0.0338433673	0.2773675275	type5	6841.7460956106	0.1866374515	0.1133921938
type5	73660.6033866386	0.2477180402	0.154253992	type4	17486.9415374241	0.1602541209	0.0122782805	type5	8388.7224664913	0.0654789597	0.483648657	type5	1437.6464757827	0.1402058354	0.0803791193	type5	1065.3538272028	0.1320901765	0.1021721792
type5	4261.9605310905	0.2031977381	0.1493068109	type4	108389.534598621	0.0315843633	0.0226995996	type5	4559.8817526583	0.0411903231	0.0986104614	type5	8969.4428918647	0.1127684298	0.2974072464	type5	3586.1746409254	0.0964520038	0.0908006887
type5	4220.6383325467	0.0735322293	0.0748687073	type4	6242.4747934484	0.1363096131	0.0038660821	type5	12110.3887344986	0.1737431746	0.1140284914	type5	4628.3203984325	0.2349112806	0.0740958299	type5	4234.9936853554	0.1920378857	0.0521864951
type5	8719.3647713112	0.0757802553	0.209490067	type4	21615.1783662058	0.062472598	-0.0434247211	type5	1388.7333303588	0.0289549705	0.3150820386	type5	8294.46115538	0.164549649	0.0430998441	type5	12044.5979837753	0.0591276799	0.1126427756
type5	4309.0143840506	0.078825423	0.278787577	type4	21822.7629404053	0.1039137974	-0.002100947	type5	9471.9394585201	0.1398171761	0.1720837129	type5	31547.8094852117	0.1510272692	0.1318476871	type5	51203.4229480534	0.27191152	0.1742123378
type5	6001.7862438931	0.0681019357	0.2131691552	type4	20834.2363572794	0.1858788296	0.0274665084	type5	11825.3072332491	0.1324635548	0.0376215107	type5	3905.578655865	0.0342807666	0.3301398133	type5	1415.0808182056	0.0434313988	0.2083003449
type5	7222.7358471992	0.0392446361	0.1573911212	type4	17303.8960463318	0.3367365795	-0.0081762023	type5	815.7908536014	0.0763364518	0.2811520484	type5	17555.3921776323	0.0901107401	0.2168627458	type5	1740.6485641859	0.1051387911	0.0129971001
type5	1058.93330848	0.0494371889	0.0722024754	type4	106594.795482671	0.1476911268	-0.004248351	type5	11857.0635900398	0.0500146256	0.0212422659	type5	5399.3160347317	0.0545320816	0.143042684	type5	75285.5018363	0.0391926583	0.1789304415
type5	6696.4287076988	0.2614209634	0.2579636944	type4	106911.196121791	0.1202433027	-0.0556575814	type5	2168.1849865948	0.1102593283	0.048197893	type5	4235.4488550277	0.1119448048	0.0344059744	type5	844.1078334177	0.1754632806	0.1291602845
type5	1749.381877609	0.0254927354	0.0733640056	type4	17417.0803683113	0.1828908999	0.0329700126	type5	2148.7119709852	0.0905723709	0.0949422072	type5	8354.9502619175	0.0648788391	0.0859522296	type5	2296.8473562324	0.0236452992	0.0081771564
type5	12349.7997787359	0.1451400675	0.0544647504	type4	40963.9055354882	0.0719049808	-0.036138861	type5	8821.5021460627	0.0340043605	0.130774177	type5	12687.7868792647	0.0201992784	0.1581354808	type5	17540.503506505	0.0318479468	0.2714787263
type5	11992.1264427517	0.1585939071	0.0492186548	type4	17540.9559603556	0.4139434712	-0.0159515419	type5	6978.399921363	0.1050784137	0.081437395	type5	17737.9618752449	0.0257723579	0.1135105757	type5	12554.3363487956	0.1740555998	0.2156249699
type5	17509.8209279685	0.1259680745	0.0938761136	type4	38463.5119975985	0.2229243068	-0.0330536213	type5	8441.7326258895	0.0866095368	0.211920331	type5	39780.4081261199	0.1355754709	0.2668287497	type5	39563.2728615172	0.0803726208	0.1935698223
type5	39804.437596635	0.119569551	0.1356583554	type4	18120.6592324995	0.06825369	0.0236001628	type5	923.8842250928	0.0556738054	0.0587565914	type5	2174.8206820944	0.2432553676	0.0658070299	type5	921.386100492	0.0565129256	0.1496594921
type5	12510.370984076	0.1163830377	0.1592841847	type4	38160.3995751134	0.2741438227	0.017794497	type5	936.0926912789	0.060168211	0.1099950894	type5	7830.5785654081	0.1022793667	0.1708395302	type5	3614.1763510972	0.1306134291	0.1603328614
type5	7910.6704214543	0.0856658853	0.1586475415	type4	8305.7538201637	0.1479996269	0.0034090218	type5	11969.9830939013	0.1556028104	0.090242876	type5	3671.7635605632	0.0594714285	0.1849291097	type5	12160.2322374499	0.0400733598	0.0735076581
type5	12090.7669310921	0.1178522725	0.1826144254	type4	38259.8439452873	0.1638932559	-0.0066011178	type5	3676.4506032915	0.0490606119	0.5060923098	type5	920.4116859288	0.1956496918	0.2716663819	type5	1893.8772464431	0.0796472834	0.3197675251
type5	12822.8341877525	0.0874370705	0.0897704092	type4	22454.2402351329	0.280792094	-0.0487282065	type5	39751.4823980685	0.170117325	0.3230911311	type5	8489.2453031093	0.1363229259	0.2932969913	type5	7859.581597421	0.1755308719	0.1747048935
type5	12889.0119199759	0.0261932764	0.2224385771	type4	106157.575542335	0.0854293277	-1.47E-005	type5	12705.8074814248	0.215440862	0.1250367548	type5	38754.5211982312	0.0947266416	0.2069937861	type5	3878.592810961	0.2648470821	0.0661357221
type5	8490.9316998027	0.1073201393	0.0596657424	type4	56968.3169969457	0.1309634908	0.0025853258	type5	12324.5263364566	0.164360412	0.216100729	type5	4320.4602298564	0.2533603399	0.2215448694	type5	5887.294722148	0.0391433602	0.1282645708
type5	50346.5247419281	0.1276366194	0.1381034215	type4	21621.745324963	0.1534264493	-0.0195445836	type5	907.0615365758	0.0677752626	0.2547352584	type5	4300.550892404	0.0817022968	0.1544126998	type5	839.2055241045	0.1620752816	0.0915932884
type5	12006.714869801	0.1496701843	0.1984576264	type4	17549.2101025815	0.1748121076	0.0071451729	type5	13094.1820838169	0.2164128049	0.040579824	type5	17220.6900474595	0.0300009076	0.2718557779	type5	13024.9002130958	0.0573348436	0.3196993583
type5	7202.0334522946	0.0117589732	0.263547447	type4	107590.449152899	0.113519535	-0.0224697194	type5	1725.641198503	0.0543895228	0.1569334499	type5	2322.3206111126	0.0988881263	0.0434781409	type5	5372.1397453323	0.1237250636	0.0873743929
type5	6973.3047777925	0.0372197426	0.1610663802	type4	17984.0035450021	0.0807132762	-0.0272725079	type5	907.3820876232	0.0775531758	0.1227718857	type5	7192.6112633974	0.0784804229	0.1233129719	type5	12771.5503817488	0.0626149816	0.072099602
type5	8282.153082139	0.0749545927	0.012780419	type4	18341.2704218705	0.255195343	-0.0614842459	type5	4573.5961643165	0.1122219082	0.1742624094	type5	6768.1131673537	0.2280708124	0.3097415483	type5	8734.8626381934	0.1108806137	0.1419711675
type5	4258.6721628282	0.2675340448	0.1769585804	type4	57282.7418493097	0.1397701574	-0.0193423134	type5	1430.0934888797	0.1202707561	0.1192919872	type5	8704.0847266298	0.0830180533	0.0477172997	type5	6822.6196188329	0.160836484	0.1242680007
type5	9951.847369765	0.015825686	0.157537562	type4	21594.6547336172	0.0763584586	-0.063237383	type5	1831.1314454437	0.0310831803	0.287783145	type5	12846.5941284258	0.0466722637	0.0879952184	type5	73786.5571737964	0.0191992596	0.2283984526
type5	7085.6248116901	0.0172914121	0.02382156	type4	56895.9862706485	0.1468299323	-0.0268051583	type5	1046.2208865944	0.1838774033	0.1896440936	type5	12056.0395701513	0.0886212276	0.0454334957	type5	7198.1570725048	0.0383298732	0.1703016359
type5	9273.1075522707	0.1136651885	0.2203092267	type4	17849.2549385076	0.02674108	-0.0473942715	type5	8429.6282189645	0.1182577518	0.114699716	type5	12349.7099475586	0.0406016143	0.0094200423	type5	12171.2986904162	0.1608965654	0.2305170273
type5	38675.1822187546	0.0253703339	0.1379444331	type4	98882.9019344312	0.1131342785	-0.0122033964	type5	825.2241467837	0.0312105892	0.2468494782	type5	12451.3994909449	0.0747863263	0.1087523616	type5	3855.4119029054	0.0668492731	0.3474401325
type5	9758.3341906125	0.1108294507	0.242427319	type4	21832.3490101821	0.1773273543	-0.0082576118	type5	7029.2081606081	0.1704097582	0.0702340208	type5	8871.9516904125	0.1739436026	0.3067362163	type5	8421.8069202638	0.0299481322	0.1830345523
type5	12020.4691926043	0.1390340261	0.076031372	type4	17867.0715501055	0.0536787212	0.005298372	type5	12847.2384905767	0.0265895513	0.0336563598	type5	73325.9302701538	0.0910822986	0.0180678662	type5	1834.3734087721	0.5073059425	0.1204140361
type5	31106.4990185138	0.1493472263	0.2080109997	type4	10606.5610471193	0.2588739515	0.0089188608	type5	1890.1422872799	0.2556225146	0.0799639693	type5	8774.0463725636	0.0698790245	0.1091972118	type5	5959.4250191438	0.1465094498	0.073021958
type5	4223.1646199844	0.1632443716	0.1887705697	type4	38574.5934923086	0.0266073908	-0.0105059036	type5	7102.6204040113	0.1312369503	0.0739905785	type5	38516.9514114505	0.1239110695	0.1059363801	type5	30707.4523646781	0.0684488354	0.110698391
type5	4706.4086873787	0.0852788981	0.2021597572	type4	6712.923261189	0.2064926567	0.0150311314	type5	4216.9039718618	0.0180272621	0.2684823216	type5	38539.6685983976	0.0760069187	0.1804109547	type5	8328.1158752581	0.0271540427	0.3699421844
type5	38546.9398594022	0.0171986084	0.2759485338	type4	16058.7312705678	0.1632733498	0.0283105921	type5	38748.5113903648	0.151054742	0.1285707708	type5	900.5873707138	0.1279468787	0.1909455265	type5	73593.278170666	0.0652848992	0.0735780972
type5	31802.8590521665	0.0895313809	0.1599547607	type4	17304.7166346963	0.1955110332	0.004369034	type5	17334.003056244	0.0793658561	0.0448644876	type5	1898.0677354535	0.0406456756	0.3516668981	type5	8958.727981899	0.0435544918	0.0257566284
type5	2354.5769935901	0.2018010753	0.0500305785	type4	17611.0814060362	0.2584671503	0.0164610425	type5	4233.8126761333	0.0270600806	0.3572339049	type5	6709.4309862443	0.0350594411	0.0876187674	type5	3603.235481815	0.0808611775	0.1621573005
type5	5796.0868732108	0.2146251122	0.0252979173	type4	12901.476500848	0.0749782943	-0.0614282125	type5	8343.2268249981	0.0233464237	0.115707906	type5	8693.1858234664	0.0897677135	0.2588329721	type5	10053.7285242398	0.0396316384	0.0836276191
type5	50608.8014342307	0.0232623675	0.0302805864	type4	17845.5598697598	0.0509865501	0.0289886376	type5	38601.7079890171	0.0593311157	0.1316483745	type5	922.5827364626	0.0595904285	0.0598587263	type5	38644.81525076	0.0760036334	0.1965401902
type5	6705.7068004665	0.1103289492	0.1900986591	type4	17281.2504248463	0.0973232559	0.0889351192	type5	11998.4825063945	0.0984914297	0.3711945597	type5	8284.2124434932	0.0808725323	0.118552236	type5	1705.6978144152	0.1526863389	0.2652575149
type5	890.7905792208	0.0920032988	0.1805664122	type4	12345.8408942905	0.1036480385	-0.0010148511	type5	31596.2078429701	0.0224451871	0.0658071478	type5	50788.9796669723	0.0514427104	0.1536549571	type5	8682.3193758565	0.0253103538	0.060564708
type5	4294.0703820327	0.0404867497	0.3047552653	type4	12935.8568247982	0.0447093484	-0.0315959117	type5	73586.3218490419	0.1851935735	0.1314734613	type5	8396.3317924301	0.1616356265	0.0655683351	type5	1426.6416884251	0.082186351	0.0274055474
type5	8683.4864602429	0.0335799563	0.1562566023	type4	6062.5679514539	0.2440948161	-0.0187535945	type5	74855.6136269918	0.0382284605	0.1831091098	type5	3590.9159540708	0.0933619371	0.0887468994	type5	8207.056887354	0.2595425761	0.0671231304
type5	12403.2502866025	0.1699678909	0.0373147472	type4	39091.1404881117	0.1739073594	-0.046751691	type5	7715.8550019963	0.0471784008	0.163331256	type5	7032.1501445264	0.1836878519	0.2203725865	type5	12422.7393086282	0.111232992	0.3149930295
type5	12238.0531690734	0.0154330472	0.0664635749	type4	16244.8085999984	0.2082857576	0.0590734611	type5	1876.145864948	0.2017328038	0.0654247893	type5	12183.2676014073	0.1179169807	0.167820455	type5	8643.5319268281	0.035114013	0.2832452293
type5	1863.9198624441	0.1737410729	0.015763068	type4	6565.4407566164	0.1341499112	-0.0237819528	type5	9260.2994018081	0.190622762	0.4740050829	type5	924.0529821254	0.1205283666	0.0751521088	type5	12119.9339324513	0.1442428125	0.1438471795
type5	2148.8977859575	0.1549963345	0.3406775934	type4	10253.5442568028	0.0371389183	-0.0109192648	type5	5322.836202615	0.1603319066	0.0475386452	type5	905.8801268678	0.1272079089	0.1525604764	type5	12231.1681697704	0.2383628091	0.1877716827
type5	3643.8549903598	0.0297668229	0.0592668859	type4	17709.4455239336	0.0587636226	0.0135756806	type5	17311.0253783206	0.2890686481	0.2730709602	type5	12188.7304337192	0.1296138107	0.1862284436	type5	49747.2364767178	0.1157088953	0.1777958423
type5	1694.4167526285	0.1140590016	0.0878719205	type4	99564.2274624941	0.1348910359	0.0182255455	type5	4685.7170253876	0.0753480122	0.1353837201	type5	921.4705589025	0.087287147	0.0662950946	type5	31253.8576541236	0.0630107043	0.0353731786
type5	7111.5573876319	0.1419296275	0.0661183829	type4	107998.142172153	0.1958635055	-0.0366050878	type5	12330.0190727206	0.0492586169	0.0586953309	type5	17340.605397339	0.2134636919	0.0415980738	type5	1726.716511897	0.060249677	0.0290535842
type5	902.9078233395	0.0478512401	0.0370059011	type4	17480.1390745536	0.1653028093	-0.0122363858	type5	7030.4665275817	0.1051161356	0.1575755518	type5	10030.9735515583	0.0470571792	0.0501930648	type5	5375.1297810577	0.160053503	0.0618946552
type5	8457.8976184073	0.0701718987	0.0678421182	type4	8600.4103758701	0.2355059001	-0.0562605822	type5	3704.2485464689	0.1087080018	0.2133380915	type5	6591.7285738427	0.2059373796	0.0617553681	type5	49496.8974174007	0.2255186884	0.2294501896
type5	8406.4691507811	0.0494316164	0.0811718679	type4	6551.6409913718	0.3692381911	-0.0041992642	type5	12632.4103013506	0.0660056987	0.0861231511	type5	4216.6285547547	0.1010679138	0.2383951828	type5	13003.1455095707	0.0331659947	0.2860455443
type5	73864.2768074366	0.2803431896	0.2656467517	type4	17553.8604885859	0.2970195356	0.0475278841	type5	4243.8355677208	0.120534631	0.0164972032	type5	8754.9475316696	0.3262175492	0.1501717446	type5	4662.8145139157	0.0982300632	0.0482306693
type5	9433.1160996422	0.1517993223	0.201812029	type4	11072.0447852399	0.0350339011	-0.0497211716	type5	9351.4567228467	0.0459828407	0.120683677	type5	8325.9152132487	0.0973587476	0.1357310167	type5	5378.0038005219	0.085836623	0.0625869002
type5	1409.2574596758	0.0756829802	0.0797037572	type4	8340.4628263976	0.418095671	-0.0394780925	type5	5376.1696835704	0.1638097256	0.028461294	type5	10019.0032356239	0.0525418565	0.0750759911	type5	5974.4014065402	0.1333369819	0.3165737731
type5	12034.7131511841	0.0433161462	0.2680924141	type4	8311.605152721	0.0996418347	-0.0382951929	type5	9829.5511187065	0.1309134167	0.1423951204	type5	845.4753053318	0.0748170118	0.2328157819	type5	50057.9738416645	0.0966484823	0.1257680631
type5	1884.001890868	0.1598643583	0.2488046254	type4	105436.46837122	0.2670785158	0.0131953971	type5	2163.6786251296	0.0882129726	0.209781294	type5	5865.3332912557	0.0625085011	0.1067489182	type5	904.8037060091	0.1228741955	0.1371198921
type5	7195.2550989472	0.1009206146	0.2008180911	type4	18117.9783399361	0.3184473596	-0.0135386866	type5	8522.2539156251	0.0762698262	0.163528605	type5	1855.83714487	0.0962937953	0.4830744542	type5	3877.3551775542	0.1084408686	0.2234605516
type5	2312.0031589887	0.1563904043	0.1193270235	type4	38163.9629268249	0.1192186654	-0.0709698654	type5	3682.2780578741	0.0458292621	0.0137659921	type5	9161.6724722385	0.1236462658	0.0983517207	type5	7120.3548177085	0.1422558853	0.1553707775
type5	3622.5075489431	0.0813670018	0.1643078186	type4	6180.6070236956	0.1215434579	-0.0045271306	type5	1856.3622309219	0.0889567106	0.0646453751	type5	12163.2688997663	0.1135054359	0.2987207137	type5	8490.3297294711	0.0458357099	0.1154848212
type5	1418.861399982	0.107721339	0.0770697478	type4	8311.080020758	0.2048853954	-0.0065517189	type5	11914.9433235832	0.0222245223	0.1236198612	type5	1882.8123546001	0.1519190442	0.1816319211	type5	31626.5047745237	0.0409741735	0.2185175904
type5	12113.6029005062	0.0888681767	0.0674449819	type4	22260.7786926585	0.7209751684	-0.0419302074	type5	12622.0736585342	0.0416329074	0.0923761285	type5	7694.053151192	0.1376968727	0.2171126153	type5	12032.9089400441	0.1352801783	0.069067971
type5	12188.2793478124	0.122647839	0.272760784	type4	8403.0425258244	0.2326781462	-0.0065666037	type5	4338.0317300024	0.1966671349	0.1579938332	type5	31078.6688002215	0.201574918	0.0540397968	type5	5807.210209741	0.0949114584	0.093655449
type5	1702.5363102002	0.1491777224	0.0748619644	type4	29467.5601510422	0.1381800117	0.0247920399	type5	6817.8251638957	0.0547463556	0.2128773745	type5	1411.4146950464	0.0234096841	0.0409623635	type5	1756.5127897511	0.0536062764	0.0959772707
type5	51227.0036577654	0.0743641208	0.052368959	type4	21687.72275091	0.1259726793	-1.20E-005	type5	8230.8419866293	0.11109624	0.1035163776	type5	17884.6538408797	0.0236242909	0.0781518115	type5	4317.7517228837	0.1070965452	0.0524463205
type5	1747.2874758017	0.0320276767	0.1554314437	type4	57321.3356723925	0.174417696	0.02154385	type5	3853.5014643512	0.1457153183	0.1251661128	type5	2123.6952637898	0.0368862645	0.1453838157	type5	3861.7275033249	0.0771738769	0.1720561398
type5	12819.7642169909	0.1911647717	0.228823635	type4	8310.4656821283	0.1258415192	-0.0130985349	type5	1045.6235116503	0.1278360221	0.1116548422	type5	73166.1674935033	0.1079742595	0.0513177694	type5	12211.7409659046	0.0863111226	0.053065531
type5	896.5722630978	0.0794513812	0.0331478393	type4	5380.0839569231	0.2407913678	-0.0111817298	type5	5278.0620977219	0.0963361306	0.3330729662	type5	7803.9293746036	0.1356678789	0.1681910688	type5	50964.3405288233	0.053967966	0.1575728275
type5	915.7846209292	0.1170673479	0.1216583317	type4	6725.646525973	0.1114834791	0.0063866271	type5	17771.607753664	0.2244723593	0.24193325	type5	4183.1283274265	0.4045918104	0.2612216358	type5	39923.8157586138	0.1619791568	0.2725549901
type5	932.5633383559	0.0344186713	0.0692891872	type4	5337.827665871	0.2204262943	0.0133633728	type5	1394.840389954	0.0339633741	0.0832339012	type5	915.0498623106	0.0489311676	0.0690884986	type5	12390.9861594119	0.0949645343	0.0999345306
type5	8244.9383812502	0.0308918869	0.1912042543	type4	18033.8861543052	0.2310929083	0.0062742294	type5	8550.5503917844	0.0315907694	0.1508508567	type5	1733.3025356394	0.1008521845	0.0654304699	type5	12624.1734443075	0.1583265199	0.0253983245
type5	8447.5622066305	0.0165707587	0.1621591593	type4	12927.6389022457	0.0652955163	-0.0252182401	type5	2167.3140727088	0.0676717784	0.0607007093	type5	7204.6887898555	0.0631130702	0.2866428275	type5	12208.6474433187	0.0507357857	0.0959200883
type5	898.0407538661	0.1590987189	0.0453663279	type4	15876.349962697	0.2615029597	0.0189636567	type5	4674.2632570669	0.2356181081	0.05020797	type5	1079.1210849478	0.0268098605	0.2101812155	type5	8650.8944532735	0.0963333823	0.1590798403
type5	4281.3712262505	0.1368565281	0.2363261484	type4	98647.5001774475	0.1256768524	-0.0053382163	type5	12111.9858953945	0.0700315834	0.2679021175	type5	8689.7267034417	0.1214601025	0.0300834554	type5	951.6264084032	0.1557206556	0.1019321972
type5	9796.1486858346	0.3327170998	0.082649798	type4	108163.037764299	0.2582702039	-0.0479570522	type5	927.3979891364	0.1155378679	0.1295705496	type5	5455.1713334075	0.0360629713	0.0110117	type5	8878.5330764932	0.0911470263	0.1692288151
type5	2329.7349403376	0.139934436	0.0613364144	type4	21851.7625543579	0.261727751	-0.0433450666	type5	49571.0347386885	0.086277959	0.0276947925	type5	12089.9674458012	0.1007043933	0.3539716911	type5	74302.8576171796	0.1039859421	0.1217972285
type5	4303.4632464608	0.2280173743	0.1214556666	type4	21837.528260751	0.0807484705	-0.0052519063	type5	2329.1069435907	0.0841366357	0.0862306803	type5	3628.5191590144	0.0867693368	0.1302090418	type5	8602.1951994047	0.0866314544	0.0165022545
type5	9353.0952310091	0.0873877595	0.0950508436	type4	20928.513690362	0.3506840604	-0.0233302336	type5	2332.9141185189	0.0416266044	0.1978295201	type5	4188.0830088849	0.1586557856	0.1555027009	type5	12361.6265526616	0.0811636734	0.1335850735
type5	4351.2517306176	0.1105566684	0.1715624801	type4	16044.8010988568	0.2517639214	-0.0225237645	type5	5327.9598519831	0.1579142326	0.0845734958	type5	947.5389122706	0.1293811502	0.1239413681	type5	12195.4680733026	0.0344006389	0.0182107271
type5	6755.5437082062	0.1146000165	0.1936957804	type4	15545.0349242965	0.7175591297	-0.0186729993	type5	1890.1645642369	0.1443715141	0.3017548163	type5	3680.2928943717	0.1285691713	0.1112296131	type5	8252.9877526885	0.0996353389	0.181175754
type5	1071.2447730201	0.141538709	0.0266278726	type4	8491.2861449269	0.29321428	-0.0594318924	type5	1049.9347490564	0.0490834161	0.0670266404	type5	902.2542651494	0.3923448452	0.0604496236	type5	12641.9935594485	0.1893273215	0.1375545473
type5	12630.43873573	0.0428027954	0.033444753	type4	16266.4976706272	0.1241680998	-0.0242588518	type5	2180.7068485582	0.1047894553	0.330987347	type5	8622.1645413808	0.0562981164	0.0110681798	type5	12162.8495994503	0.0673409055	0.1986628759
type5	39188.1116012986	0.0384876107	0.0560192834	type4	97791.8226861187	0.4259697088	-0.0330946988	type5	2298.9183149341	0.1559723895	0.0510248982	type5	7931.5665898884	0.1657778373	0.0905402233	type5	8503.2663560536	0.062969517	0.0474970039
type5	5373.3815132989	0.3678607061	0.0806359124	type4	22398.5088528673	0.22103652	-0.0391723055	type5	12923.2933416077	0.0665831701	0.0391002364	type5	2310.067760109	0.0823659237	0.1572909919	type5	5985.6302243812	0.3999844455	0.1474238382
type5	5311.4570784268	0.1521668067	0.0591878809	type4	20989.3098716465	0.2920354712	-0.0543210843	type5	7789.2491790878	0.1041402818	0.0846640331	type5	4278.4271567106	0.3709172193	0.0922348714	type5	8566.472227819	0.1712182354	0.1505649595
type5	31129.9819572322	0.0892732914	0.0326923967	type4	29227.1798633368	0.2006070158	-0.0028075079	type5	1752.6617779313	0.0823216295	0.1464536163	type5	1896.6405091455	0.0857399404	0.0933471462	type5	6990.6772510566	0.0700990055	0.229750179
type5	73896.4122517503	0.235955941	0.1277348741	type4	39124.7398865893	0.1465198068	0.0444146781	type5	5936.2239481386	0.0681091557	0.2749687303	type5	17359.8224327977	0.0571618339	0.3603195547	type5	38500.3984588087	0.2172413024	0.1041169838
type5	2108.5020908174	0.0651465719	0.0713059173	type4	15517.9090598369	0.2863514377	-0.0167525563	type5	12938.8793302714	0.1736484403	0.4962520448	type5	9006.3976997295	0.2332556265	0.0672809682	type5	3958.9704832298	0.3471847667	0.3025897745
type5	6960.0681161765	0.1768135172	0.191289257	type4	34888.9752233777	0.0981927154	-0.0599974588	type5	8665.1770214918	0.096675432	0.0848335171	type5	1049.5354210877	0.4933006759	0.2020266609	type5	4257.5916879063	0.2120672072	0.040000672
type5	12112.7189928625	0.1188279777	0.2563645417	type5	17897.0630858316	0.1656278698	0.0638995289	type5	8191.5707295198	0.1815874651	0.2986338643	type5	2141.9236364875	0.1178821698	0.1971346342	type5	1888.5884458695	0.0904673894	0.4038086201
type5	3707.4184829474	0.108607002	0.2620702497	type5	1746.9875035638	0.123186724	0.1552837462	type5	4630.8005062511	0.1185489585	0.2580104425	type5	3663.3633348791	0.0386960299	0.0812741701	type5	12334.3556674455	0.1155148744	0.0221491326
type5	2360.2936115476	0.159936112	0.0515288444	type5	5975.0680226806	0.0225421476	0.2396633732	type5	893.9321638473	0.1293972389	0.0375345266	type5	5943.1874438601	0.1651477256	0.0926011862	type5	9782.5610391678	0.3546182839	0.3182133233
type5	955.262825849	0.094849296	0.0588745091	type5	8179.630938537	0.0626960014	0.013640943	type5	17768.3205390987	0.0367999995	0.0423061789	type5	5264.3435823321	0.1143401239	0.2389676375	type5	940.1723597033	0.0432262286	0.1192698401
type5	49479.8393276767	0.118942528	0.1246601052	type5	900.1653538315	0.0503959488	0.0286820241	type5	913.4673631543	0.0435289625	0.0933734927	type5	3705.7002954534	0.1223087739	0.2411974663	type5	8307.367334093	0.0293316414	0.1292630783
type5	2179.8239133385	0.1395999788	0.2951443198	type5	6955.4424301504	0.0925487123	0.2443912926	type5	1851.8886072233	0.1726372821	0.0240247894	type5	7831.9104406549	0.1621594837	0.0977464371	type5	2293.9673488078	0.1265308249	0.2663417073
type5	3871.2921590766	0.1050516422	0.2506471884	type5	4287.3957380841	0.0367559662	0.295856651	type5	6653.3979073253	0.0313562781	0.10606545	type5	8532.8996967426	0.0798714565	0.0723099853	type5	8449.3303185332	0.1534223996	0.0287364506
type5	8795.5480820157	0.0655080259	0.351575233	type5	8727.840311898	0.1031862908	0.0279414007	type5	1071.7783789871	0.0514289209	0.120782042	type5	9189.1360144031	0.1308469314	0.0877909113	type5	7919.4933428137	0.1478372362	0.1418569758
type5	12537.2337628323	0.0703455156	0.15697725	type5	3683.7741686059	0.0120773721	0.1516518193	type5	5829.1565116015	0.2031682135	0.0152607264	type5	7870.0465876095	0.0282896792	0.1535244741	type5	49580.9469711826	0.049336734	0.2484238126
type5	1705.199374817	0.0647470198	0.0367296474	type5	3854.772460907	0.0960707415	0.1899674433	type5	12151.2718732036	0.1834279765	0.2381000529	type5	8371.2024525892	0.1416674419	0.038827834	type5	31745.1359871498	0.1742162086	0.0484436127
type5	953.5091798839	0.1978447757	0.0494321266	type5	8760.9931313321	0.0904703814	0.2372111863	type5	31479.9442387361	0.0213678247	0.1318061224	type5	12146.7859575939	0.0716879039	0.096220883	type5	4212.3839909112	0.406072256	0.1792386039
type5	4273.5787426509	0.0560786414	0.2731123433	type5	7018.8153477693	0.1913914672	0.0822314501	type5	920.4251758552	0.0544248472	0.1919419057	type5	8573.0166051218	0.0840989989	0.0516484251	type5	8614.2476645793	0.1796238797	0.050120824
type5	49620.1619206244	0.1791779645	0.1022697608	type5	12423.886488408	0.1625192986	0.1130569894	type5	3574.3982858125	0.0689277954	0.2255754108	type5	2138.6483423047	0.206402375	0.1512502458	type5	31229.134550394	0.1284208058	0.2403295131
type5	38503.9003488451	0.0166310537	0.157151861	type5	7111.7931939506	0.3472080329	0.1060675572	type5	12077.8366052398	0.0616624992	0.226710565	type5	7872.7074227723	0.0439642799	0.0660121122	type5	4223.6726510192	0.1158649572	0.1915237274
type5	5328.2244984442	0.0306409134	0.2283648641	type5	4288.2377060328	0.2011041909	0.2122898602	type5	4323.3492887928	0.0761752672	0.1521592573	type5	7198.294336835	0.12563954	0.0924911902	type5	8540.9320633867	0.0346314661	0.3551286414
