# Supplementary material for: Natural Constraints to Species Diversification
Source: PLoS Biol. 2016 Aug 9;14(8):e1002532. doi: 10.1371/journal.pbio.1002532 (PMC4978419; doi:10.1371/journal.pbio.1002532)
Supplement: S6 Data — (CSV) [file pbio.1002532.s006.csv]

%	type1	type2	type3	type4	type5
TEMP	19	12	23	34	12
TR	26	12	19	18	27
SGD	23	11	24	19	10
DD	9	56	23	19	1
ME	23	9	11	10	50
